# Supplementary material for: Large-Scale Genomic Analysis of Codon Usage in Dengue Virus and Evaluation of Its Phylogenetic Dependence
Source: Biomed Res Int. 2014 Jul 17;2014:851425. doi: 10.1155/2014/851425 (PMC4124757; doi:10.1155/2014/851425)
Supplement: Supplementary file 1 — The accession numbers in NCBI database of genomes tested were provided and the datasets of DENV1–4 genomes for codon usage analysis were shown in an individual excel file. In addition, some statistic results obtained from the analyses were presented in Tables S1–S6. The hierarchical clustering trees based on RSCU data and the phylogenetic trees based on the genome nucleotide sequences were shown in Figure S1. [file 851425.f1.zip › supplementary_materials/Accesion_numbers_code_numbers_host_sources_for_DENV_1-4.xlsx]

## Sheet: den1
Accesion	ID	Region	Host
DQ285562	1	Africa	Human
DQ285558	2	Africa	Human
DQ285559	3	Africa	Human
DQ285560	4	Africa	Human
DQ285561	5	Africa	Human
AF298808	6	Africa	Unknown
EU280167	7	Asia	Human
EU359008	8	Asia	Human
AY835999	9	Asia	Human
JQ045626	10	Asia	Human
JQ045628	11	Asia	Human
JQ045629	12	Asia	Human
JQ045630	13	Asia	Human
JQ045631	14	Asia	Human
JQ045632	15	Asia	Human
JQ045633	16	Asia	Human
JQ045634	17	Asia	Human
JQ045635	18	Asia	Human
JQ045636	19	Asia	Human
JQ045637	20	Asia	Human
JQ045638	21	Asia	Human
JQ045639	22	Asia	Human
JQ045640	23	Asia	Human
JQ045641	24	Asia	Human
JQ045642	25	Asia	Human
JQ045643	26	Asia	Human
JQ045644	27	Asia	Human
JQ045645	28	Asia	Human
JQ045646	29	Asia	Human
JQ045647	30	Asia	Human
JQ045648	31	Asia	Human
JQ045649	32	Asia	Human
JQ045650	33	Asia	Human
JQ045651	34	Asia	Human
JQ045652	35	Asia	Human
JQ045653	36	Asia	Human
JQ045654	37	Asia	Human
JQ045655	38	Asia	Human
JQ045656	39	Asia	Human
JQ045657	40	Asia	Human
JQ045658	41	Asia	Human
JQ045659	42	Asia	Human
JQ045660	43	Asia	Human
JQ045661	44	Asia	Human
JQ045662	45	Asia	Human
JQ045663	46	Asia	Human
JQ045664	47	Asia	Human
JQ045665	48	Asia	Human
JQ045666	49	Asia	Human
JQ045667	50	Asia	Human
JQ045668	51	Asia	Human
AB189120	52	Asia	Human
AB189121	53	Asia	Human
FJ639669	54	Asia	Human
GQ868637	55	Asia	Human
FJ639670	56	Asia	Human
FJ639671	57	Asia	Human
FJ639672	58	Asia	Human
FJ639673	59	Asia	Human
FJ687426	60	Asia	Human
FJ687427	61	Asia	Human
FJ687428	62	Asia	Human
FJ687429	63	Asia	Human
FJ687430	64	Asia	Human
FJ687431	65	Asia	Human
FJ687432	66	Asia	Human
FJ687433	67	Asia	Human
JN819423	68	Asia	Human
FJ850068	69	Asia	Human
JF459993	70	Asia	Human
FJ639674	71	Asia	Human
JN205310	72	Asia	Human
FJ850069	73	Asia	Human
GQ868618	74	Asia	Human
GQ868619	75	Asia	Human
FJ882562	76	Asia	Human
FJ882563	77	Asia	Human
FJ882564	78	Asia	Human
FJ882565	79	Asia	Human
FJ882566	80	Asia	Human
FJ882567	81	Asia	Human
FJ882568	82	Asia	Human
GQ199830	83	Asia	Human
GQ199831	84	Asia	Human
GQ199832	85	Asia	Human
FJ639675	86	Asia	Human
FJ639676	87	Asia	Human
FJ639677	88	Asia	Human
FJ639678	89	Asia	Human
FJ639679	90	Asia	Human
FJ639680	91	Asia	Human
FJ639681	92	Asia	Human
AB195673	93	Asia	Human
EU482476	94	Asia	Human
EU482789	95	Asia	Human
EU482790	96	Asia	Human
EU482791	97	Asia	Human
EU482792	98	Asia	Human
AB204803	99	Asia	Human
FJ639682	100	Asia	Human
GQ199833	101	Asia	Human
FJ882569	102	Asia	Human
GQ868602	103	Asia	Human
JQ287664	104	Asia	Human
GU131923	105	Asia	Human
FJ882570	106	Asia	Human
GQ199834	107	Asia	Human
GQ199835	108	Asia	Human
GQ199836	109	Asia	Human
GQ199837	110	Asia	Human
GQ199838	111	Asia	Human
FJ898386	112	Asia	Human
FJ898387	113	Asia	Human
FJ898388	114	Asia	Human
FJ898389	115	Asia	Human
FJ898390	116	Asia	Human
FJ898391	117	Asia	Human
FJ898392	118	Asia	Human
FJ898393	119	Asia	Human
FJ898394	120	Asia	Human
FJ898395	121	Asia	Human
FJ639683	122	Asia	Human
FJ639684	123	Asia	Human
FJ639685	124	Asia	Human
JN697056	125	Asia	Human
JN697057	126	Asia	Human
JN697058	127	Asia	Human
JQ287660	128	Asia	Human
JQ287661	129	Asia	Human
GU131925	130	Asia	Human
GU131926	131	Asia	Human
JF937598	132	Asia	Human
JF937599	133	Asia	Human
HM181936	134	Asia	Human
HM181937	135	Asia	Human
HM181938	136	Asia	Human
HM181939	137	Asia	Human
HM181940	138	Asia	Human
HM181941	139	Asia	Human
HM181942	140	Asia	Human
FJ898396	141	Asia	Human
FJ898397	142	Asia	Human
FJ898398	143	Asia	Human
FJ898399	144	Asia	Human
FJ898400	145	Asia	Human
FJ898401	146	Asia	Human
FJ898402	147	Asia	Human
FJ898403	148	Asia	Human
FJ898404	149	Asia	Human
FJ898405	150	Asia	Human
FJ898406	151	Asia	Human
FJ898407	152	Asia	Human
FJ898408	153	Asia	Human
FJ898409	154	Asia	Human
FJ898410	155	Asia	Human
FJ898411	156	Asia	Human
FJ898412	157	Asia	Human
FJ898413	158	Asia	Human
FJ898414	159	Asia	Human
FJ898415	160	Asia	Human
FJ898416	161	Asia	Human
FJ898417	162	Asia	Human
FJ898418	163	Asia	Human
FJ898419	164	Asia	Human
FJ898420	165	Asia	Human
FJ898421	166	Asia	Human
FJ898422	167	Asia	Human
FJ898423	168	Asia	Human
FJ898424	169	Asia	Human
FJ898425	170	Asia	Human
FJ898426	171	Asia	Human
FJ898427	172	Asia	Human
FJ898428	173	Asia	Human
FJ898429	174	Asia	Human
FJ898430	175	Asia	Human
FJ898431	176	Asia	Human
GQ199771	177	Asia	Human
GQ199772	178	Asia	Human
GQ199839	179	Asia	Human
GQ199840	180	Asia	Human
GQ199841	181	Asia	Human
GQ199842	182	Asia	Human
GQ199843	183	Asia	Human
GQ199844	184	Asia	Human
GQ199845	185	Asia	Human
GQ199846	186	Asia	Human
GQ199847	187	Asia	Human
GQ199848	188	Asia	Human
GQ199849	189	Asia	Human
GQ199850	190	Asia	Human
GQ199851	191	Asia	Human
GQ199852	192	Asia	Human
GQ199853	193	Asia	Human
GQ199854	194	Asia	Human
GQ199855	195	Asia	Human
GQ199856	196	Asia	Human
GQ868605	197	Asia	Human
GQ868606	198	Asia	Human
GQ868612	199	Asia	Human
GQ868613	200	Asia	Human
GQ868630	201	Asia	Human
GU131887	202	Asia	Human
GU131888	203	Asia	Human
GU131889	204	Asia	Human
GU131890	205	Asia	Human
GU131891	206	Asia	Human
GU131892	207	Asia	Human
FJ639686	208	Asia	Human
FJ639687	209	Asia	Human
FJ744702	210	Asia	Human
FJ882515	211	Asia	Human
FJ882516	212	Asia	Human
FJ882517	213	Asia	Human
FJ882518	214	Asia	Human
FJ882519	215	Asia	Human
FJ882520	216	Asia	Human
FJ882521	217	Asia	Human
FJ882522	218	Asia	Human
FJ882523	219	Asia	Human
FJ882524	220	Asia	Human
FJ882525	221	Asia	Human
FJ882526	222	Asia	Human
FJ882527	223	Asia	Human
FJ882528	224	Asia	Human
FJ882529	225	Asia	Human
FJ882530	226	Asia	Human
FJ882531	227	Asia	Human
FJ882532	228	Asia	Human
FJ882533	229	Asia	Human
FJ882534	230	Asia	Human
FJ882535	231	Asia	Human
FJ882536	232	Asia	Human
FJ882537	233	Asia	Human
FJ882538	234	Asia	Human
FJ882539	235	Asia	Human
FJ882540	236	Asia	Human
FJ882541	237	Asia	Human
FJ882542	238	Asia	Human
FJ882543	239	Asia	Human
FJ882544	240	Asia	Human
FJ410287	241	Asia	Human
FJ176779	242	Asia	Human
FJ176780	243	Asia	Human
FJ373296	244	Asia	Human
GQ868639	245	Asia	Human
EU249490	246	Asia	Human
EU249491	247	Asia	Human
EU249492	248	Asia	Human
EU249493	249	Asia	Human
EU249494	250	Asia	Human
EU249495	251	Asia	Human
EU687247	252	Asia	Human
FJ024444	253	Asia	Human
FJ182018	254	Asia	Human
EU660401	255	Asia	Human
EU660402	256	Asia	Human
EU660403	257	Asia	Human
EU660390	258	Asia	Human
EU660391	259	Asia	Human
EU660392	260	Asia	Human
EU660393	261	Asia	Human
EU660394	262	Asia	Human
FJ373305	263	Asia	Human
EU482793	264	Asia	Human
EU482794	265	Asia	Human
EU482795	266	Asia	Human
EU482796	267	Asia	Human
EU482797	268	Asia	Human
EU482798	269	Asia	Human
EU482799	270	Asia	Human
EU482800	271	Asia	Human
EU482801	272	Asia	Human
EU482802	273	Asia	Human
EU482803	274	Asia	Human
EU482804	275	Asia	Human
EU482805	276	Asia	Human
EU482806	277	Asia	Human
EU482807	278	Asia	Human
EU482808	279	Asia	Human
EU482809	280	Asia	Human
EU482810	281	Asia	Human
EU482811	282	Asia	Human
EU482812	283	Asia	Human
EU482813	284	Asia	Human
EU482814	285	Asia	Human
EU482815	286	Asia	Human
EU482816	287	Asia	Human
EU482817	288	Asia	Human
EU482818	289	Asia	Human
EU482819	290	Asia	Human
EU482820	291	Asia	Human
EU482821	292	Asia	Human
EU482822	293	Asia	Human
EU482823	294	Asia	Human
EU482824	295	Asia	Human
EU482825	296	Asia	Human
EU482826	297	Asia	Human
EU482827	298	Asia	Human
EU482828	299	Asia	Human
EU660396	300	Asia	Human
EU660397	301	Asia	Human
EU482480	302	Asia	Human
EU482518	303	Asia	Human
EU482519	304	Asia	Human
EU482520	305	Asia	Human
EU482521	306	Asia	Human
EU482522	307	Asia	Human
EU482523	308	Asia	Human
EU482524	309	Asia	Human
EU482525	310	Asia	Human
EU482526	311	Asia	Human
EU482527	312	Asia	Human
EU482528	313	Asia	Human
EU482529	314	Asia	Human
EU482530	315	Asia	Human
EU482531	316	Asia	Human
EU482532	317	Asia	Human
EU482533	318	Asia	Human
EU482534	319	Asia	Human
EU482535	320	Asia	Human
EU482536	321	Asia	Human
EU482537	322	Asia	Human
EU482538	323	Asia	Human
EU482539	324	Asia	Human
EU482540	325	Asia	Human
EU482706	326	Asia	Human
EU482707	327	Asia	Human
EU482708	328	Asia	Human
EU482709	329	Asia	Human
EU482710	330	Asia	Human
EU482711	331	Asia	Human
EU482712	332	Asia	Human
EU482713	333	Asia	Human
EU482714	334	Asia	Human
EU482715	335	Asia	Human
EU482716	336	Asia	Human
EU482717	337	Asia	Human
EU482718	338	Asia	Human
EU482481	339	Asia	Human
EU482482	340	Asia	Human
EU482483	341	Asia	Human
EU482484	342	Asia	Human
EU482485	343	Asia	Human
EU482486	344	Asia	Human
EU482487	345	Asia	Human
EU482488	346	Asia	Human
EU482489	347	Asia	Human
EU482490	348	Asia	Human
EU482491	349	Asia	Human
EU482492	350	Asia	Human
EU482493	351	Asia	Human
EU482494	352	Asia	Human
EU482495	353	Asia	Human
EU482496	354	Asia	Human
EU482497	355	Asia	Human
EU482498	356	Asia	Human
EU482499	357	Asia	Human
EU482500	358	Asia	Human
EU482501	359	Asia	Human
EU482502	360	Asia	Human
EU482503	361	Asia	Human
EU482504	362	Asia	Human
EU482505	363	Asia	Human
EU482506	364	Asia	Human
EU482507	365	Asia	Human
EU482508	366	Asia	Human
EU482509	367	Asia	Human
EU482510	368	Asia	Human
EU482511	369	Asia	Human
EU482512	370	Asia	Human
EU482513	371	Asia	Human
EU482514	372	Asia	Human
EU482515	373	Asia	Human
EU482516	374	Asia	Human
EU482517	375	Asia	Human
EU677139	376	Asia	Human
EU677140	377	Asia	Human
EU677150	378	Asia	Human
EU677151	379	Asia	Human
EU677152	380	Asia	Human
EU677153	381	Asia	Human
EU677154	382	Asia	Human
EU677155	383	Asia	Human
EU677156	384	Asia	Human
EU677157	385	Asia	Human
EU677158	386	Asia	Human
EU677159	387	Asia	Human
EU677160	388	Asia	Human
EU677161	389	Asia	Human
EU677162	390	Asia	Human
EU677163	391	Asia	Human
EU677164	392	Asia	Human
EU677165	393	Asia	Human
EU677166	394	Asia	Human
EU677167	395	Asia	Human
EU677168	396	Asia	Human
EU677169	397	Asia	Human
EU677170	398	Asia	Human
EU677171	399	Asia	Human
EU677172	400	Asia	Human
EU677173	401	Asia	Human
EU677174	402	Asia	Human
EU677175	403	Asia	Human
EU677176	404	Asia	Human
EU677177	405	Asia	Human
EU677178	406	Asia	Human
FJ390381	407	Asia	Human
FJ390382	408	Asia	Human
FJ390383	409	Asia	Human
FJ390386	410	Asia	Human
FJ390388	411	Asia	Human
EU660395	412	Asia	Human
EU660412	413	Asia	Human
EU660418	414	Asia	Human
EU660419	415	Asia	Human
FJ410194	416	Asia	Human
FJ410196	417	Asia	Human
FJ410197	418	Asia	Human
FJ410198	419	Asia	Human
FJ410199	420	Asia	Human
FJ410201	421	Asia	Human
FJ410203	422	Asia	Human
FJ410204	423	Asia	Human
FJ410205	424	Asia	Human
FJ410206	425	Asia	Human
FJ410207	426	Asia	Human
FJ410209	427	Asia	Human
FJ410210	428	Asia	Human
FJ410211	429	Asia	Human
FJ410212	430	Asia	Human
FJ410252	431	Asia	Human
FJ410253	432	Asia	Human
FJ182019	433	Asia	Human
FJ182020	434	Asia	Human
FJ182021	435	Asia	Human
FJ182022	436	Asia	Human
FJ182023	437	Asia	Human
FJ182024	438	Asia	Human
FJ182025	439	Asia	Human
FJ182026	440	Asia	Human
FJ182027	441	Asia	Human
FJ182028	442	Asia	Human
FJ182029	443	Asia	Human
FJ182030	444	Asia	Human
FJ182031	445	Asia	Human
FJ182032	446	Asia	Human
FJ182033	447	Asia	Human
FJ182034	448	Asia	Human
FJ182035	449	Asia	Human
FJ182036	450	Asia	Human
FJ205876	451	Asia	Human
FJ205881	452	Asia	Human
FJ205882	453	Asia	Human
FJ205883	454	Asia	Human
FJ205884	455	Asia	Human
FJ024445	456	Asia	Human
FJ024446	457	Asia	Human
FJ024447	458	Asia	Human
FJ024448	459	Asia	Human
FJ024449	460	Asia	Human
FJ024450	461	Asia	Human
FJ024451	462	Asia	Human
FJ024453	463	Asia	Human
FJ024455	464	Asia	Human
FJ024456	465	Asia	Human
FJ024457	466	Asia	Human
FJ024459	467	Asia	Human
FJ024460	468	Asia	Human
FJ024462	469	Asia	Human
FJ024463	470	Asia	Human
FJ024464	471	Asia	Human
FJ024472	472	Asia	Human
EU687251	473	Asia	Human
EU726777	474	Asia	Human
EU726778	475	Asia	Human
EU726779	476	Asia	Human
EU726780	477	Asia	Human
EU726781	478	Asia	Human
EU726782	479	Asia	Human
FJ024425	480	Asia	Human
FJ024426	481	Asia	Human
FJ024427	482	Asia	Human
FJ024428	483	Asia	Human
FJ024429	484	Asia	Human
FJ024430	485	Asia	Human
FJ024431	486	Asia	Human
FJ024432	487	Asia	Human
FJ024433	488	Asia	Human
FJ024434	489	Asia	Human
FJ024435	490	Asia	Human
FJ024436	491	Asia	Human
FJ024437	492	Asia	Human
FJ024438	493	Asia	Human
FJ024439	494	Asia	Human
FJ024440	495	Asia	Human
FJ024441	496	Asia	Human
FJ024442	497	Asia	Human
FJ024443	498	Asia	Human
EU482477	499	Asia	Human
EU482478	500	Asia	Human
EU482479	501	Asia	Human
FJ373297	502	Asia	Human
FJ373298	503	Asia	Human
FJ182003	504	Asia	Human
FJ410216	505	Asia	Human
FJ410218	506	Asia	Human
FJ410222	507	Asia	Human
FJ410225	508	Asia	Human
FJ461312	509	Asia	Human
FJ461313	510	Asia	Human
FJ461315	511	Asia	Human
FJ461316	512	Asia	Human
FJ461317	513	Asia	Human
FJ461318	514	Asia	Human
FJ461319	515	Asia	Human
FJ461323	516	Asia	Human
FJ461324	517	Asia	Human
FJ461325	518	Asia	Human
FJ461327	519	Asia	Human
FJ410231	520	Asia	Human
FJ410232	521	Asia	Human
FJ410234	522	Asia	Human
FJ410289	523	Asia	Human
FJ432719	524	Asia	Human
FJ547060	525	Asia	Human
FJ547063	526	Asia	Human
FJ547065	527	Asia	Human
FJ562101	528	Asia	Human
FJ432723	529	Asia	Human
FJ432725	530	Asia	Human
FJ432727	531	Asia	Human
FJ432729	532	Asia	Human
FJ432730	533	Asia	Human
FJ432732	534	Asia	Human
FJ432733	535	Asia	Human
FJ432734	536	Asia	Human
FJ432735	537	Asia	Human
FJ432736	538	Asia	Human
FJ432737	539	Asia	Human
FJ432738	540	Asia	Human
FJ432739	541	Asia	Human
FJ432740	542	Asia	Human
FJ432742	543	Asia	Human
FJ432744	544	Asia	Human
FJ432745	545	Asia	Human
FJ432746	546	Asia	Human
FJ432747	547	Asia	Human
FJ432748	548	Asia	Human
FJ432749	549	Asia	Human
FJ461306	550	Asia	Human
FJ882545	551	Asia	Human
FJ882546	552	Asia	Human
FJ882547	553	Asia	Human
FJ882548	554	Asia	Human
FJ882549	555	Asia	Human
FJ882550	556	Asia	Human
FJ882551	557	Asia	Human
FJ882552	558	Asia	Human
FJ882553	559	Asia	Human
FJ882554	560	Asia	Human
FJ882555	561	Asia	Human
FJ882556	562	Asia	Human
FJ882557	563	Asia	Human
FJ882558	564	Asia	Human
FJ882559	565	Asia	Human
FJ882560	566	Asia	Human
FJ882561	567	Asia	Human
FJ410227	568	Asia	Human
FJ410250	569	Asia	Human
FJ461333	570	Asia	Human
FJ639688	571	Asia	Human
FJ639689	572	Asia	Human
FJ639690	573	Asia	Human
FJ639691	574	Asia	Human
FJ639692	575	Asia	Human
FJ639693	576	Asia	Human
FJ639694	577	Asia	Human
FJ639695	578	Asia	Human
FJ639696	579	Asia	Human
GU131893	580	Asia	Human
FJ461320	581	Asia	Human
FJ461328	582	Asia	Human
FJ859029	583	Asia	Human
GQ868607	584	Asia	Human
GQ868608	585	Asia	Human
GQ868609	586	Asia	Human
GQ868610	587	Asia	Human
GQ868611	588	Asia	Human
FJ898371	589	Asia	Human
FJ898372	590	Asia	Human
FJ898373	591	Asia	Human
FJ898374	592	Asia	Human
FJ898375	593	Asia	Human
FJ898376	594	Asia	Human
FJ898377	595	Asia	Human
FJ898378	596	Asia	Human
FJ898379	597	Asia	Human
FJ898380	598	Asia	Human
FJ898381	599	Asia	Human
FJ898382	600	Asia	Human
FJ898383	601	Asia	Human
FJ898384	602	Asia	Human
FJ898385	603	Asia	Human
GQ199773	604	Asia	Human
GQ199774	605	Asia	Human
GQ199775	606	Asia	Human
GQ199776	607	Asia	Human
GQ199777	608	Asia	Human
GQ199778	609	Asia	Human
GQ199779	610	Asia	Human
GQ199780	611	Asia	Human
GQ199781	612	Asia	Human
GQ199782	613	Asia	Human
GQ199783	614	Asia	Human
GQ199784	615	Asia	Human
GQ199785	616	Asia	Human
GQ199786	617	Asia	Human
GQ199787	618	Asia	Human
GQ199788	619	Asia	Human
GQ199789	620	Asia	Human
GQ199790	621	Asia	Human
GQ199791	622	Asia	Human
GQ199792	623	Asia	Human
GQ199793	624	Asia	Human
GQ199794	625	Asia	Human
GQ199795	626	Asia	Human
GQ199796	627	Asia	Human
GQ199797	628	Asia	Human
GQ199798	629	Asia	Human
GQ199799	630	Asia	Human
GQ199800	631	Asia	Human
GQ199801	632	Asia	Human
GQ199802	633	Asia	Human
GQ199803	634	Asia	Human
GQ199804	635	Asia	Human
GQ199805	636	Asia	Human
GQ199806	637	Asia	Human
GQ199807	638	Asia	Human
GQ199808	639	Asia	Human
GQ199809	640	Asia	Human
GQ199810	641	Asia	Human
GQ199811	642	Asia	Human
GQ199812	643	Asia	Human
GQ199813	644	Asia	Human
GQ199814	645	Asia	Human
GQ199815	646	Asia	Human
GQ199816	647	Asia	Human
GQ199817	648	Asia	Human
GQ199818	649	Asia	Human
GQ199819	650	Asia	Human
GQ199820	651	Asia	Human
GQ199821	652	Asia	Human
GQ199822	653	Asia	Human
GQ199823	654	Asia	Human
GQ199824	655	Asia	Human
GQ199825	656	Asia	Human
GQ199826	657	Asia	Human
GQ199827	658	Asia	Human
GQ199828	659	Asia	Human
GQ199829	660	Asia	Human
FJ906963	661	Asia	Human
FJ906964	662	Asia	Human
FJ906965	663	Asia	Human
FJ906728	664	Asia	Human
HM181943	665	Asia	Human
HM181944	666	Asia	Human
HM181945	667	Asia	Human
HM181946	668	Asia	Human
HM181947	669	Asia	Human
HM181948	670	Asia	Human
HM181949	671	Asia	Human
HM181950	672	Asia	Human
HM181951	673	Asia	Human
HM181952	674	Asia	Human
HM181953	675	Asia	Human
HM181954	676	Asia	Human
HM181955	677	Asia	Human
HM181956	678	Asia	Human
HM181957	679	Asia	Human
HM181958	680	Asia	Human
HM181959	681	Asia	Human
HM488255	682	Asia	Human
JF937596	683	Asia	Human
JF937597	684	Asia	Human
JQ287662	685	Asia	Human
JQ287663	686	Asia	Human
JQ287665	687	Asia	Human
JF937649	688	Asia	Human
HQ624983	689	Asia	Human
HQ624984	690	Asia	Human
HM469968	691	Asia	Human
JN903578	692	Asia	Human
HM469966	693	Asia	Human
HM469967	694	Asia	Human
HM488256	695	Asia	Human
HM631850	696	Asia	Human
GQ398255	697	Asia	Human
JF937600	698	Asia	Human
JF937601	699	Asia	Human
JF937602	700	Asia	Human
JF937603	701	Asia	Human
JF937604	702	Asia	Human
JF937605	703	Asia	Human
JF937606	704	Asia	Human
JF937607	705	Asia	Human
JF937608	706	Asia	Human
JF937609	707	Asia	Human
JF937610	708	Asia	Human
JF937611	709	Asia	Human
JF937612	710	Asia	Human
JF937613	711	Asia	Human
JF937614	712	Asia	Human
JF937615	713	Asia	Human
JF937616	714	Asia	Human
JF937617	715	Asia	Human
JF937618	716	Asia	Human
JF937619	717	Asia	Human
HM181960	718	Asia	Human
HM181961	719	Asia	Human
HM181962	720	Asia	Human
HM181963	721	Asia	Human
HM181964	722	Asia	Human
HM181965	723	Asia	Human
HM181966	724	Asia	Human
HM181967	725	Asia	Human
HM181968	726	Asia	Human
HM181969	727	Asia	Human
HM181970	728	Asia	Human
JN093516	729	Asia	Human
JF937650	730	Asia	Human
JF937651	731	Asia	Human
JN000935	732	Asia	Human
JQ287667	733	Asia	Human
GQ868614	734	Asia	Human
GQ868615	735	Asia	Human
GU131894	736	Asia	Human
GQ868632	737	Asia	Human
GQ868633	738	Asia	Human
GQ868635	739	Asia	Human
GQ868636	740	Asia	Human
GU131919	741	Asia	Human
GU131920	742	Asia	Human
GU131921	743	Asia	Human
GU131922	744	Asia	Human
FJ461335	745	Asia	Human
FJ461336	746	Asia	Human
FJ461339	747	Asia	Human
FJ461340	748	Asia	Human
FJ461341	749	Asia	Human
FJ410251	750	Asia	Human
FJ410230	751	Asia	Human
FJ461307	752	Asia	Human
FJ461308	753	Asia	Human
FJ461310	754	Asia	Human
FJ410235	755	Asia	Human
FJ410236	756	Asia	Human
FJ410238	757	Asia	Human
FJ410239	758	Asia	Human
FJ410240	759	Asia	Human
FJ410242	760	Asia	Human
FJ410243	761	Asia	Human
FJ410244	762	Asia	Human
FJ410245	763	Asia	Human
FJ410246	764	Asia	Human
FJ410247	765	Asia	Human
FJ410248	766	Asia	Human
FJ410249	767	Asia	Human
FJ461330	768	Asia	Human
FJ461331	769	Asia	Human
FJ461332	770	Asia	Human
FJ410226	771	Asia	Human
FJ410220	772	Asia	Human
GU131678	773	Asia	Human
GU131679	774	Asia	Human
GU131680	775	Asia	Human
GU131681	776	Asia	Human
GU131682	777	Asia	Human
GU131683	778	Asia	Human
GU131684	779	Asia	Human
GU131685	780	Asia	Human
GU131686	781	Asia	Human
GU131687	782	Asia	Human
GU131688	783	Asia	Human
GU131689	784	Asia	Human
GU131690	785	Asia	Human
GU131691	786	Asia	Human
GU131692	787	Asia	Human
GU131693	788	Asia	Human
GU131694	789	Asia	Human
GU131695	790	Asia	Human
GU131696	791	Asia	Human
GU131697	792	Asia	Human
GU131698	793	Asia	Human
GU131699	794	Asia	Human
GU131700	795	Asia	Human
GU131701	796	Asia	Human
GU131702	797	Asia	Human
GU131703	798	Asia	Human
GU131704	799	Asia	Human
GU131705	800	Asia	Human
GU131706	801	Asia	Human
GU131707	802	Asia	Human
GU131708	803	Asia	Human
GU131709	804	Asia	Human
GU131710	805	Asia	Human
GU131711	806	Asia	Human
GU131712	807	Asia	Human
GU131713	808	Asia	Human
GU131714	809	Asia	Human
GU131715	810	Asia	Human
GU131716	811	Asia	Human
GU131717	812	Asia	Human
GU131718	813	Asia	Human
GU131719	814	Asia	Human
GU131720	815	Asia	Human
GU131721	816	Asia	Human
GU131722	817	Asia	Human
GU131723	818	Asia	Human
GU131724	819	Asia	Human
GU131725	820	Asia	Human
GU131726	821	Asia	Human
GU131727	822	Asia	Human
GU131728	823	Asia	Human
GU131729	824	Asia	Human
GU131730	825	Asia	Human
GU131731	826	Asia	Human
GU131732	827	Asia	Human
GU131733	828	Asia	Human
GU131734	829	Asia	Human
GU131735	830	Asia	Human
GU131736	831	Asia	Human
GU131737	832	Asia	Human
GU131738	833	Asia	Human
GU131739	834	Asia	Human
GU131740	835	Asia	Human
GU131741	836	Asia	Human
GU131742	837	Asia	Human
GU131743	838	Asia	Human
GU131744	839	Asia	Human
GU131745	840	Asia	Human
GU131746	841	Asia	Human
GU131747	842	Asia	Human
GU131748	843	Asia	Human
GU131749	844	Asia	Human
GU131750	845	Asia	Human
GU131751	846	Asia	Human
GU131752	847	Asia	Human
GU131753	848	Asia	Human
GU131754	849	Asia	Human
GU131755	850	Asia	Human
GU131756	851	Asia	Human
GU131757	852	Asia	Human
GU131758	853	Asia	Human
GU131759	854	Asia	Human
GU131760	855	Asia	Human
GU131761	856	Asia	Human
GU131762	857	Asia	Human
GU131763	858	Asia	Human
GU131764	859	Asia	Human
GU131765	860	Asia	Human
GU131766	861	Asia	Human
GU131767	862	Asia	Human
GU131768	863	Asia	Human
GU131769	864	Asia	Human
GU131770	865	Asia	Human
GU131771	866	Asia	Human
GU131772	867	Asia	Human
GU131773	868	Asia	Human
GU131774	869	Asia	Human
GU131775	870	Asia	Human
GU131776	871	Asia	Human
GU131777	872	Asia	Human
GU131778	873	Asia	Human
GU131779	874	Asia	Human
GU131780	875	Asia	Human
GU131781	876	Asia	Human
GU131782	877	Asia	Human
GU131783	878	Asia	Human
GU131784	879	Asia	Human
GU131785	880	Asia	Human
GU131786	881	Asia	Human
GU131787	882	Asia	Human
GU131788	883	Asia	Human
GU131789	884	Asia	Human
GU131790	885	Asia	Human
GU131791	886	Asia	Human
GU131792	887	Asia	Human
GU131793	888	Asia	Human
GU131794	889	Asia	Human
GU131795	890	Asia	Human
GU131796	891	Asia	Human
GU131797	892	Asia	Human
GU131798	893	Asia	Human
GU131799	894	Asia	Human
GU131800	895	Asia	Human
GU131801	896	Asia	Human
GU131802	897	Asia	Human
GU131803	898	Asia	Human
GU131804	899	Asia	Human
GU131805	900	Asia	Human
GU131806	901	Asia	Human
GU131807	902	Asia	Human
GU131808	903	Asia	Human
GU131809	904	Asia	Human
GU131810	905	Asia	Human
GU131811	906	Asia	Human
GU131812	907	Asia	Human
GU131813	908	Asia	Human
GU131814	909	Asia	Human
GU131815	910	Asia	Human
GU131816	911	Asia	Human
GU131817	912	Asia	Human
GU131818	913	Asia	Human
GU131819	914	Asia	Human
GU131820	915	Asia	Human
GU131821	916	Asia	Human
GU131822	917	Asia	Human
GU131823	918	Asia	Human
GU131824	919	Asia	Human
GU131825	920	Asia	Human
GU131826	921	Asia	Human
GU131827	922	Asia	Human
GU131828	923	Asia	Human
GU131829	924	Asia	Human
GU131830	925	Asia	Human
GU131831	926	Asia	Human
FJ410254	927	Asia	Human
FJ410255	928	Asia	Human
FJ410256	929	Asia	Human
FJ410257	930	Asia	Human
FJ410258	931	Asia	Human
FJ410260	932	Asia	Human
FJ410261	933	Asia	Human
FJ410262	934	Asia	Human
FJ410263	935	Asia	Human
FJ410264	936	Asia	Human
FJ410265	937	Asia	Human
FJ410266	938	Asia	Human
FJ410267	939	Asia	Human
FJ410268	940	Asia	Human
FJ410269	941	Asia	Human
FJ410270	942	Asia	Human
FJ410272	943	Asia	Human
FJ410273	944	Asia	Human
FJ410274	945	Asia	Human
FJ410275	946	Asia	Human
FJ410276	947	Asia	Human
FJ410277	948	Asia	Human
FJ410278	949	Asia	Human
FJ410279	950	Asia	Human
FJ410280	951	Asia	Human
FJ410281	952	Asia	Human
FJ410282	953	Asia	Human
FJ410283	954	Asia	Human
FJ410284	955	Asia	Human
FJ410285	956	Asia	Human
FJ410286	957	Asia	Human
FJ410213	958	Asia	Human
FJ410214	959	Asia	Human
FJ410191	960	Asia	Human
FJ410192	961	Asia	Human
GU370048	962	Asia	Human
GU370049	963	Asia	Human
JN903579	964	Asia	Human
JN054256	965	Asia	Human
HQ891313	966	Asia	Human
HQ891314	967	Asia	Human
HQ891315	968	Asia	Human
HQ891316	969	Asia	Human
GU131895	970	Asia	Human
JN903580	971	Asia	Human
JN903581	972	Asia	Human
JN054255	973	Asia	Human
JQ048541	974	Asia	Human
DQ193572	975	Asia	Unknown
EF025110	976	Asia	Unknown
AF309641	977	Asia	Unknown
AB178040	978	Asia	Unknown
AY708047	979	Asia	Unknown
AY713473	980	Asia	Unknown
EF457905	981	Asia	Unknown
AY722801	982	Asia	Unknown
AY732474	983	Asia	Unknown
AY732476	984	Asia	Unknown
AY732483	985	Asia	Unknown
AY732481	986	Asia	Unknown
JN638336	987	Asia	Unknown
JN638341	988	Asia	Unknown
JN638342	989	Asia	Unknown
JN638337	990	Asia	Unknown
AY732477	991	Asia	Unknown
AY732478	992	Asia	Unknown
FJ196845	993	Asia	Unknown
JN638338	994	Asia	Unknown
JN638343	995	Asia	Unknown
AY732480	996	Asia	Unknown
AY732475	997	Asia	Unknown
FJ196846	998	Asia	Unknown
JN638344	999	Asia	Unknown
JN638339	1000	Asia	Unknown
AY722802	1001	Asia	Unknown
FJ196847	1002	Asia	Unknown
JN638340	1003	Asia	Unknown
AY722803	1004	Asia	Unknown
AY726554	1005	Asia	Unknown
AY726555	1006	Asia	Unknown
FJ196848	1007	Asia	Unknown
AY732482	1008	Asia	Unknown
AY732479	1009	Asia	Unknown
AY713474	1010	Asia	Unknown
AY713475	1011	Asia	Unknown
AY713476	1012	Asia	Unknown
AY726549	1013	Asia	Unknown
AY726550	1014	Asia	Unknown
AY726551	1015	Asia	Unknown
AY726552	1016	Asia	Unknown
AY726553	1017	Asia	Unknown
FJ469907	1018	Asia	Unknown
FJ469908	1019	Asia	Unknown
FJ469909	1020	Asia	Unknown
FJ196841	1021	Asia	Unknown
FJ196842	1022	Asia	Unknown
EU081226	1023	Asia	Unknown
EU081227	1024	Asia	Unknown
EU081228	1025	Asia	Unknown
EU081229	1026	Asia	Unknown
EU081230	1027	Asia	Unknown
EU081231	1028	Asia	Unknown
EU081232	1029	Asia	Unknown
EU081233	1030	Asia	Unknown
EU081234	1031	Asia	Unknown
EU081235	1032	Asia	Unknown
EU081236	1033	Asia	Unknown
EU081237	1034	Asia	Unknown
EU081238	1035	Asia	Unknown
EU081239	1036	Asia	Unknown
EU081240	1037	Asia	Unknown
EU081241	1038	Asia	Unknown
EU081242	1039	Asia	Unknown
EU081243	1040	Asia	Unknown
EU081244	1041	Asia	Unknown
EU081245	1042	Asia	Unknown
EU081246	1043	Asia	Unknown
EU081247	1044	Asia	Unknown
EU081248	1045	Asia	Unknown
EU081249	1046	Asia	Unknown
EU081250	1047	Asia	Unknown
EU081251	1048	Asia	Unknown
EU081252	1049	Asia	Unknown
EU081253	1050	Asia	Unknown
EU081255	1051	Asia	Unknown
EU081256	1052	Asia	Unknown
EU081257	1053	Asia	Unknown
EU081258	1054	Asia	Unknown
EU081259	1055	Asia	Unknown
EU081260	1056	Asia	Unknown
EU081261	1057	Asia	Unknown
EU081263	1058	Asia	Unknown
EU081264	1059	Asia	Unknown
EU081265	1060	Asia	Unknown
EU081266	1061	Asia	Unknown
EU081267	1062	Asia	Unknown
EU081268	1063	Asia	Unknown
EU081269	1064	Asia	Unknown
EU081270	1065	Asia	Unknown
EU081271	1066	Asia	Unknown
EU081272	1067	Asia	Unknown
EU081273	1068	Asia	Unknown
EU081274	1069	Asia	Unknown
EU081275	1070	Asia	Unknown
EU081276	1071	Asia	Unknown
EU081277	1072	Asia	Unknown
EU081278	1073	Asia	Unknown
EU081279	1074	Asia	Unknown
EU081254	1075	Asia	Unknown
EU081262	1076	Asia	Unknown
EU081280	1077	Asia	Unknown
EU081281	1078	Asia	Unknown
FJ196843	1079	Asia	Unknown
FJ196844	1080	Asia	Unknown
GQ868601	1081	North America	Human
FJ562106	1082	North America	Human
FJ478458	1083	North America	Human
FJ410190	1084	North America	Human
FJ410186	1085	North America	Human
FJ410187	1086	North America	Human
FJ547087	1087	North America	Human
FJ410183	1088	North America	Human
FJ410184	1089	North America	Human
FJ410185	1090	North America	Human
JN819417	1091	North America	Human
FJ562105	1092	North America	Human
FJ410175	1093	North America	Human
FJ410179	1094	North America	Human
FJ410180	1095	North America	Human
FJ410181	1096	North America	Human
FJ205874	1097	North America	Human
FJ205875	1098	North America	Human
FJ390374	1099	North America	Human
FJ410174	1100	North America	Human
FJ547086	1101	North America	Human
FJ478457	1102	North America	Human
FJ410182	1103	North America	Human
FJ410188	1104	North America	Human
FJ410189	1105	North America	Human
FJ390378	1106	North America	Human
FJ390379	1107	North America	Human
FJ390380	1108	North America	Human
FJ410173	1109	North America	Human
EU482592	1110	North America	Human
EU482567	1111	North America	Human
FJ205872	1112	North America	Human
FJ205873	1113	North America	Human
EU596501	1114	North America	Human
FJ898437	1115	North America	Human
GQ199867	1116	North America	Human
GQ199872	1117	North America	Human
GQ199873	1118	North America	Human
GQ199875	1119	North America	Human
JN819402	1120	North America	Human
FJ547089	1121	North America	Human
FJ850113	1122	North America	Human
FJ850114	1123	North America	Human
FJ873814	1124	North America	Human
EU596502	1125	North America	Human
EU596503	1126	North America	Human
EU596504	1127	North America	Human
FJ024423	1128	North America	Human
FJ024478	1129	North America	Human
EU482615	1130	North America	Human
EU482616	1131	North America	Human
EU482617	1132	North America	Human
EU482618	1133	North America	Human
EU482619	1134	North America	Human
FJ024480	1135	North America	Human
FJ024481	1136	North America	Human
FJ024482	1137	North America	Human
FJ024483	1138	North America	Human
FJ024484	1139	North America	Human
FJ024485	1140	North America	Human
FJ182002	1141	North America	Human
FJ410290	1142	North America	Human
FJ432720	1143	North America	Human
FJ432721	1144	North America	Human
EU482591	1145	North America	Human
FJ024479	1146	North America	Human
GQ868498	1147	North America	Human
GQ868499	1148	North America	Human
FJ810419	1149	North America	Human
FJ547068	1150	North America	Human
FJ562104	1151	North America	Human
GU131956	1152	North America	Human
GU131957	1153	North America	Human
GU131958	1154	North America	Human
JN819403	1155	North America	Human
HQ166035	1156	North America	Human
HQ166036	1157	North America	Human
GU131960	1158	North America	Human
GU131961	1159	North America	Human
GU131962	1160	North America	Human
GU131963	1161	North America	Human
GU131964	1162	North America	Human
GU131965	1163	North America	Human
GU131966	1164	North America	Human
GU131967	1165	North America	Human
GU131968	1166	North America	Human
GU131969	1167	North America	Human
GU131970	1168	North America	Human
GU131971	1169	North America	Human
GU131972	1170	North America	Human
GU131973	1171	North America	Human
GU131976	1172	North America	Human
GU131977	1173	North America	Human
GU131978	1174	North America	Human
GU131979	1175	North America	Human
GU131980	1176	North America	Human
GU131981	1177	North America	Human
FJ898433	1178	North America	Human
GQ868500	1179	North America	Human
GQ868501	1180	North America	Human
GQ868502	1181	North America	Human
GQ868503	1182	North America	Human
GQ868504	1183	North America	Human
GQ868505	1184	North America	Human
GQ868506	1185	North America	Human
GQ868507	1186	North America	Human
GQ868508	1187	North America	Human
GQ868509	1188	North America	Human
GQ868510	1189	North America	Human
GQ868511	1190	North America	Human
GQ868512	1191	North America	Human
GQ868513	1192	North America	Human
GQ868514	1193	North America	Human
GQ868517	1194	North America	Human
GQ868518	1195	North America	Human
GQ868519	1196	North America	Human
GQ868520	1197	North America	Human
GQ868521	1198	North America	Human
GQ868522	1199	North America	Human
GQ868523	1200	North America	Human
GQ868524	1201	North America	Human
GQ868525	1202	North America	Human
GQ868526	1203	North America	Human
GQ868527	1204	North America	Human
GQ868528	1205	North America	Human
GQ868529	1206	North America	Human
GQ868530	1207	North America	Human
GQ868531	1208	North America	Human
GQ868532	1209	North America	Human
GQ868533	1210	North America	Human
GQ868534	1211	North America	Human
GQ868535	1212	North America	Human
FJ547088	1213	North America	Human
GU131982	1214	North America	Human
GU131983	1215	North America	Human
GQ199857	1216	North America	Human
GQ199858	1217	North America	Human
GQ199859	1218	North America	Human
JF937635	1219	North America	Human
JF937645	1220	North America	Human
JF937644	1221	North America	Human
JQ287666	1222	North America	Human
JQ675358	1223	North America	Human
GQ868536	1224	North America	Mosquito
HQ166037	1225	North America	Mosquito
GQ868537	1226	North America	Mosquito
GQ868538	1227	North America	Mosquito
GQ868539	1228	North America	Mosquito
GU131984	1229	North America	Mosquito
DQ672562	1230	North America	Unknown
DQ672561	1231	North America	Unknown
DQ672564	1232	North America	Unknown
DQ672563	1233	North America	Unknown
FJ384655	1234	South America	Human
FJ639735	1235	South America	Human
GU056029	1236	South America	Human
GU056030	1237	South America	Human
GU056031	1238	South America	Human
GU056032	1239	South America	Human
GU056033	1240	South America	Human
GQ868559	1241	South America	Human
GQ868560	1242	South America	Human
FJ639740	1243	South America	Human
FJ639741	1244	South America	Human
FJ639743	1245	South America	Human
GQ868561	1246	South America	Human
GU131832	1247	South America	Human
GU131833	1248	South America	Human
FJ850070	1249	South America	Human
FJ850071	1250	South America	Human
FJ850073	1251	South America	Human
GU131834	1252	South America	Human
GU131948	1253	South America	Human
FJ850075	1254	South America	Human
EU863650	1255	South America	Human
FJ850077	1256	South America	Human
FJ850081	1257	South America	Human
FJ744701	1258	South America	Human
FJ639794	1259	South America	Human
FJ639796	1260	South America	Human
FJ639797	1261	South America	Human
FJ639802	1262	South America	Human
GU131835	1263	South America	Human
GU131836	1264	South America	Human
JN819425	1265	South America	Human
JN819410	1266	South America	Human
JN819411	1267	South America	Human
JN819412	1268	South America	Human
GU131837	1269	South America	Human
GQ868562	1270	South America	Human
FJ639808	1271	South America	Human
FJ639811	1272	South America	Human
FJ639812	1273	South America	Human
FJ639813	1274	South America	Human
FJ639814	1275	South America	Human
FJ810415	1276	South America	Human
FJ850084	1277	South America	Human
FJ850087	1278	South America	Human
FJ639815	1279	South America	Human
FJ639818	1280	South America	Human
FJ639819	1281	South America	Human
FJ639820	1282	South America	Human
FJ639821	1283	South America	Human
FJ639823	1284	South America	Human
FJ639824	1285	South America	Human
GQ868563	1286	South America	Human
GQ868564	1287	South America	Human
GQ868565	1288	South America	Human
GU131949	1289	South America	Human
HQ332177	1290	South America	Human
HQ332178	1291	South America	Human
GU131838	1292	South America	Human
GU131839	1293	South America	Human
JN819413	1294	South America	Human
HQ332180	1295	South America	Human
HQ332181	1296	South America	Human
HQ332182	1297	South America	Human
JN819415	1298	South America	Human
JN819405	1299	South America	Human
HQ332183	1300	South America	Human
JN819414	1301	South America	Human
GU131840	1302	South America	Human
GU131841	1303	South America	Human
GU131842	1304	South America	Human
HQ332179	1305	South America	Human
FJ873809	1306	South America	Human
FJ873810	1307	South America	Human
FJ882579	1308	South America	Human
GQ199877	1309	South America	Human
GQ868566	1310	South America	Human
GQ868567	1311	South America	Human
GQ868568	1312	South America	Human
GQ868569	1313	South America	Human
FJ639806	1314	South America	Human
FJ850090	1315	South America	Human
EU482609	1316	South America	Human
EU482610	1317	South America	Human
EU482611	1318	South America	Human
FJ850099	1319	South America	Human
FJ850100	1320	South America	Human
FJ850101	1321	South America	Human
FJ850102	1322	South America	Human
FJ850103	1323	South America	Human
FJ850104	1324	South America	Human
FJ850093	1325	South America	Human
GQ868570	1326	South America	Human
GU131863	1327	South America	Human
AB519681	1328	South America	Unknown
EF122231	1329	South America	Unknown
EF122232	1330	South America	Unknown
FJ898448	1331	Oceania	Human
DQ672556	1332	Oceania	Unknown
DQ672557	1333	Oceania	Unknown
DQ672558	1334	Oceania	Unknown
DQ672559	1335	Oceania	Unknown
DQ672560	1336	Oceania	Unknown

## Sheet: den2
Accession	ID	Region	Host
EF105387	1	Africa	Human
EF105388	2	Africa	Human
EF105384	3	Africa	Human
EU056810	4	Africa	Human
EF105385	5	Africa	Mosquito
EF105386	6	Africa	Mosquito
EF105380	7	Africa	Mosquito
EF105381	8	Africa	Mosquito
EF105382	9	Africa	Mosquito
EF105383	10	Africa	Mosquito
EF105378	11	Africa	Mosquito
GU131843	12	Africa	Mosquito
EF105389	13	Africa	Mosquito
EF105390	14	Africa	Mosquito
EF457904	15	Africa	Mosquito
EU003591	16	Africa	Unknown
AY858035	17	Asia	Human
AY858036	18	Asia	Human
AJ968413	19	Asia	Human
EU359009	20	Asia	Human
JQ045670	21	Asia	Human
JQ045684	22	Asia	Human
JQ045686	23	Asia	Human
GQ868591	24	Asia	Human
GU289914	25	Asia	Human
GQ398258	26	Asia	Human
GQ398263	27	Asia	Human
GQ398268	28	Asia	Human
GQ398264	29	Asia	Human
GQ398259	30	Asia	Human
GQ398260	31	Asia	Human
GQ398261	32	Asia	Human
GQ398262	33	Asia	Human
GQ398257	34	Asia	Human
AF119661	35	Asia	Human
AF204178	36	Asia	Human
JN819418	37	Asia	Human
AF204177	38	Asia	Human
EU687246	39	Asia	Human
EU726767	40	Asia	Human
GQ868542	41	Asia	Human
GQ868543	42	Asia	Human
GQ868544	43	Asia	Human
GQ868545	44	Asia	Human
FJ882602	45	Asia	Human
FJ906957	46	Asia	Human
FJ906958	47	Asia	Human
AB189122	48	Asia	Human
AB189123	49	Asia	Human
AB189124	50	Asia	Human
FM210217	51	Asia	Human
FM210224	52	Asia	Human
FM210225	53	Asia	Human
FM210238	54	Asia	Human
DQ448231	55	Asia	Human
DQ645540	56	Asia	Human
DQ645541	57	Asia	Human
DQ645542	58	Asia	Human
DQ645543	59	Asia	Human
DQ645544	60	Asia	Human
GU131886	61	Asia	Human
JF730044	62	Asia	Human
FJ639828	63	Asia	Human
FJ639829	64	Asia	Human
FJ639830	65	Asia	Human
FJ639831	66	Asia	Human
FJ639832	67	Asia	Human
FJ639697	68	Asia	Human
FJ687434	69	Asia	Human
FJ687435	70	Asia	Human
FJ687436	71	Asia	Human
FJ687437	72	Asia	Human
FJ687438	73	Asia	Human
FJ687439	74	Asia	Human
FJ687440	75	Asia	Human
FJ687441	76	Asia	Human
FJ687442	77	Asia	Human
FJ687443	78	Asia	Human
FJ687444	79	Asia	Human
FJ687445	80	Asia	Human
FJ687446	81	Asia	Human
FJ687447	82	Asia	Human
FJ744710	83	Asia	Human
FJ744711	84	Asia	Human
FJ744712	85	Asia	Human
FJ744713	86	Asia	Human
FJ744714	87	Asia	Human
FJ744715	88	Asia	Human
FJ744716	89	Asia	Human
FJ744717	90	Asia	Human
FJ744718	91	Asia	Human
FJ744719	92	Asia	Human
FJ744720	93	Asia	Human
FJ744721	94	Asia	Human
FJ744722	95	Asia	Human
FJ744723	96	Asia	Human
FJ744724	97	Asia	Human
FJ744725	98	Asia	Human
FJ810409	99	Asia	Human
FJ810410	100	Asia	Human
FJ810411	101	Asia	Human
FJ810412	102	Asia	Human
FJ639698	103	Asia	Human
FJ639699	104	Asia	Human
FJ639700	105	Asia	Human
FJ639701	106	Asia	Human
AB479041	107	Asia	Human
AB479042	108	Asia	Human
DQ645545	109	Asia	Human
DQ645546	110	Asia	Human
DQ645547	111	Asia	Human
DQ645548	112	Asia	Human
DQ645549	113	Asia	Human
DQ645550	114	Asia	Human
DQ645551	115	Asia	Human
DQ645552	116	Asia	Human
DQ645553	117	Asia	Human
DQ645554	118	Asia	Human
DQ645555	119	Asia	Human
DQ645556	120	Asia	Human
FM210226	121	Asia	Human
FM210227	122	Asia	Human
FM210228	123	Asia	Human
FM210229	124	Asia	Human
FM210230	125	Asia	Human
FM210212	126	Asia	Human
FM210204	127	Asia	Human
EU482778	128	Asia	Human
EU482779	129	Asia	Human
EU482780	130	Asia	Human
EU482781	131	Asia	Human
EU482782	132	Asia	Human
EU482783	133	Asia	Human
EU482784	134	Asia	Human
EU482785	135	Asia	Human
EU482786	136	Asia	Human
EU482787	137	Asia	Human
EU482788	138	Asia	Human
GQ252676	139	Asia	Human
FJ898452	140	Asia	Human
GQ868620	141	Asia	Human
GQ868621	142	Asia	Human
GQ868622	143	Asia	Human
FJ639702	144	Asia	Human
FJ639703	145	Asia	Human
FJ639704	146	Asia	Human
FJ639705	147	Asia	Human
FJ639706	148	Asia	Human
FJ639707	149	Asia	Human
GQ252677	150	Asia	Human
FM210215	151	Asia	Human
FM210216	152	Asia	Human
EU482472	153	Asia	Human
EU482774	154	Asia	Human
EU482775	155	Asia	Human
FM210231	156	Asia	Human
FM210232	157	Asia	Human
FM210233	158	Asia	Human
FM210234	159	Asia	Human
FM210239	160	Asia	Human
FM210241	161	Asia	Human
FM210242	162	Asia	Human
FM210243	163	Asia	Human
FM210244	164	Asia	Human
JN851123	165	Asia	Human
JN851127	166	Asia	Human
JN851130	167	Asia	Human
JN851131	168	Asia	Human
JN851124	169	Asia	Human
JN851125	170	Asia	Human
JN851126	171	Asia	Human
FM210245	172	Asia	Human
FM210246	173	Asia	Human
FM210235	174	Asia	Human
FM210205	175	Asia	Human
FM210206	176	Asia	Human
FM210207	177	Asia	Human
FM210213	178	Asia	Human
EU482776	179	Asia	Human
EU482777	180	Asia	Human
GQ868623	181	Asia	Human
FJ639708	182	Asia	Human
FJ639709	183	Asia	Human
FJ639710	184	Asia	Human
FJ639711	185	Asia	Human
FJ898454	186	Asia	Human
JN851113	187	Asia	Human
FJ873811	188	Asia	Human
EU482473	189	Asia	Human
EU569721	190	Asia	Human
EU482445	191	Asia	Human
EU482446	192	Asia	Human
EU482447	193	Asia	Human
EU482448	194	Asia	Human
EU482449	195	Asia	Human
EU482450	196	Asia	Human
EU482451	197	Asia	Human
EU482463	198	Asia	Human
EU482464	199	Asia	Human
EU482465	200	Asia	Human
EU482466	201	Asia	Human
EU482467	202	Asia	Human
EU482468	203	Asia	Human
EU482469	204	Asia	Human
EU482470	205	Asia	Human
EU482471	206	Asia	Human
EU482541	207	Asia	Human
EU482542	208	Asia	Human
EU482543	209	Asia	Human
EU482640	210	Asia	Human
EU482641	211	Asia	Human
EU482642	212	Asia	Human
EU482643	213	Asia	Human
EU482644	214	Asia	Human
EU482645	215	Asia	Human
EU482646	216	Asia	Human
EU482647	217	Asia	Human
EU482648	218	Asia	Human
EU482649	219	Asia	Human
EU482650	220	Asia	Human
EU482651	221	Asia	Human
EU482652	222	Asia	Human
EU482653	223	Asia	Human
EU482654	224	Asia	Human
EU482655	225	Asia	Human
EU482656	226	Asia	Human
EU482657	227	Asia	Human
EU482658	228	Asia	Human
EU482659	229	Asia	Human
EU482660	230	Asia	Human
EU482661	231	Asia	Human
EU482662	232	Asia	Human
EU482663	233	Asia	Human
EU482664	234	Asia	Human
EU482665	235	Asia	Human
EU482666	236	Asia	Human
EU482667	237	Asia	Human
EU482668	238	Asia	Human
EU482669	239	Asia	Human
EU482670	240	Asia	Human
EU482671	241	Asia	Human
EU482672	242	Asia	Human
EU482673	243	Asia	Human
EU482674	244	Asia	Human
EU482675	245	Asia	Human
EU482676	246	Asia	Human
EU482677	247	Asia	Human
EU482678	248	Asia	Human
JN851128	249	Asia	Human
JN851129	250	Asia	Human
JN368476	251	Asia	Human
EU482679	252	Asia	Human
EU482697	253	Asia	Human
EU482698	254	Asia	Human
EU482699	255	Asia	Human
EU482700	256	Asia	Human
EU482701	257	Asia	Human
EU482702	258	Asia	Human
EU482703	259	Asia	Human
EU482704	260	Asia	Human
EU482705	261	Asia	Human
EU482474	262	Asia	Human
EU482475	263	Asia	Human
EU660413	264	Asia	Human
EU660414	265	Asia	Human
EU660415	266	Asia	Human
EU660416	267	Asia	Human
EU660417	268	Asia	Human
EU677137	269	Asia	Human
EU677138	270	Asia	Human
EU677148	271	Asia	Human
EU677149	272	Asia	Human
EU726776	273	Asia	Human
FJ024452	274	Asia	Human
FJ024454	275	Asia	Human
FJ024458	276	Asia	Human
FJ024461	277	Asia	Human
EU687248	278	Asia	Human
EU687249	279	Asia	Human
EU687250	280	Asia	Human
FJ205877	281	Asia	Human
FJ205878	282	Asia	Human
FJ205879	283	Asia	Human
FJ205880	284	Asia	Human
FJ373299	285	Asia	Human
FJ390384	286	Asia	Human
FJ390385	287	Asia	Human
FJ390387	288	Asia	Human
FJ410193	289	Asia	Human
FJ410195	290	Asia	Human
FJ410200	291	Asia	Human
FJ410202	292	Asia	Human
FJ410208	293	Asia	Human
GU131927	294	Asia	Human
JN851114	295	Asia	Human
JN851115	296	Asia	Human
JN851116	297	Asia	Human
JN851117	298	Asia	Human
JF730049	299	Asia	Human
JN851120	300	Asia	Human
GQ398266	301	Asia	Human
GQ398267	302	Asia	Human
FJ432724	303	Asia	Human
FJ461314	304	Asia	Human
FJ461321	305	Asia	Human
FJ410288	306	Asia	Human
FJ547064	307	Asia	Human
FJ547067	308	Asia	Human
FJ562098	309	Asia	Human
GQ868624	310	Asia	Human
GU131896	311	Asia	Human
GU131897	312	Asia	Human
FJ639717	313	Asia	Human
FJ432726	314	Asia	Human
FJ461305	315	Asia	Human
FJ410217	316	Asia	Human
FJ410219	317	Asia	Human
FJ410221	318	Asia	Human
FJ410223	319	Asia	Human
FJ410224	320	Asia	Human
FJ410228	321	Asia	Human
FJ859028	322	Asia	Human
GU370050	323	Asia	Human
GU131928	324	Asia	Human
GU131929	325	Asia	Human
GU131930	326	Asia	Human
GU131931	327	Asia	Human
GU131932	328	Asia	Human
GQ398265	329	Asia	Human
JF730045	330	Asia	Human
JF730046	331	Asia	Human
JF730047	332	Asia	Human
JF730048	333	Asia	Human
JN851121	334	Asia	Human
JN851122	335	Asia	Human
HQ891023	336	Asia	Human
JN851118	337	Asia	Human
JN851119	338	Asia	Human
GU131898	339	Asia	Human
GU131899	340	Asia	Human
GU131900	341	Asia	Human
GU131901	342	Asia	Human
GU131902	343	Asia	Human
GU131924	344	Asia	Human
GQ868625	345	Asia	Human
GQ868631	346	Asia	Human
GQ868638	347	Asia	Human
FJ410233	348	Asia	Human
FJ410237	349	Asia	Human
FJ410241	350	Asia	Human
FJ410259	351	Asia	Human
FJ461309	352	Asia	Human
FJ461311	353	Asia	Human
FJ639718	354	Asia	Human
FJ410215	355	Asia	Human
GU370051	356	Asia	Human
JX470186	357	Asia	Human
EF105379	358	Asia	Monkey
AF276619	359	Asia	Unknown
AY776328	360	Asia	Unknown
AJ487271	361	Asia	Unknown
DQ181806	362	Asia	Unknown
DQ181805	363	Asia	Unknown
DQ181804	364	Asia	Unknown
DQ181803	365	Asia	Unknown
DQ181802	366	Asia	Unknown
DQ181801	367	Asia	Unknown
FJ196854	368	Asia	Unknown
DQ181800	369	Asia	Unknown
DQ181799	370	Asia	Unknown
FJ196851	371	Asia	Unknown
DQ181798	372	Asia	Unknown
DQ181797	373	Asia	Unknown
EF051521	374	Asia	Unknown
FJ196852	375	Asia	Unknown
FM210218	376	Asia	Unknown
FM210219	377	Asia	Unknown
FM210220	378	Asia	Unknown
FM210221	379	Asia	Unknown
FM210223	380	Asia	Unknown
FM210237	381	Asia	Unknown
FM210203	382	Asia	Unknown
FM210208	383	Asia	Unknown
FM210209	384	Asia	Unknown
FM210210	385	Asia	Unknown
FM210211	386	Asia	Unknown
FJ196853	387	Asia	Unknown
FM210202	388	Asia	Unknown
FM210214	389	Asia	Unknown
FM210240	390	Asia	Unknown
FM210236	391	Asia	Unknown
FM210222	392	Asia	Unknown
EU081177	393	Asia	Unknown
EU081178	394	Asia	Unknown
EU081179	395	Asia	Unknown
EU081180	396	Asia	Unknown
EU179857	397	Asia	Unknown
EU179858	398	Asia	Unknown
EU179859	399	Asia	Unknown
FJ467493	400	Asia	Unknown
JF327392	401	Asia	Unknown
AY702034	402	North America	Human
AY702035	403	North America	Human
AY702036	404	North America	Human
AY702038	405	North America	Human
GQ868600	406	North America	Human
EU056812	407	North America	Human
GQ868588	408	North America	Human
GQ868589	409	North America	Human
FJ898449	410	North America	Human
EU569704	411	North America	Human
EU482568	412	North America	Human
EU482569	413	North America	Human
EU482570	414	North America	Human
EU482571	415	North America	Human
EU482572	416	North America	Human
EU482573	417	North America	Human
EU482574	418	North America	Human
EU482575	419	North America	Human
EU482576	420	North America	Human
EU482577	421	North America	Human
EU482578	422	North America	Human
EU482579	423	North America	Human
EU482747	424	North America	Human
EU482742	425	North America	Human
EU482743	426	North America	Human
EU482744	427	North America	Human
EU482745	428	North America	Human
EU482746	429	North America	Human
EU482580	430	North America	Human
EU482581	431	North America	Human
EU482582	432	North America	Human
EU482583	433	North America	Human
EU482584	434	North America	Human
EU482585	435	North America	Human
EU482562	436	North America	Human
EU660398	437	North America	Human
EU482590	438	North America	Human
EU482586	439	North America	Human
EU482587	440	North America	Human
EU482588	441	North America	Human
EU529701	442	North America	Human
EU482594	443	North America	Human
GQ868590	444	North America	Human
EU569705	445	North America	Human
EU482589	446	North America	Human
EU529694	447	North America	Human
EU529695	448	North America	Human
EU529700	449	North America	Human
EU482736	450	North America	Human
EU482737	451	North America	Human
EU482739	452	North America	Human
EU482740	453	North America	Human
EU482741	454	North America	Human
GQ398269	455	North America	Human
GQ398270	456	North America	Human
GQ398271	457	North America	Human
GQ398272	458	North America	Human
GQ398273	459	North America	Human
GQ398274	460	North America	Human
GQ398275	461	North America	Human
GQ398276	462	North America	Human
GQ398277	463	North America	Human
GQ398278	464	North America	Human
GQ398279	465	North America	Human
GQ398280	466	North America	Human
GQ398281	467	North America	Human
GQ398282	468	North America	Human
GQ398283	469	North America	Human
GQ398284	470	North America	Human
GQ398285	471	North America	Human
GQ398286	472	North America	Human
GQ398287	473	North America	Human
GQ398288	474	North America	Human
GQ398289	475	North America	Human
GQ398290	476	North America	Human
GQ398291	477	North America	Human
GQ398292	478	North America	Human
GQ398293	479	North America	Human
GQ398294	480	North America	Human
GQ398295	481	North America	Human
GQ398296	482	North America	Human
GQ398297	483	North America	Human
GQ398302	484	North America	Human
GQ398303	485	North America	Human
GQ398304	486	North America	Human
GQ398305	487	North America	Human
GQ398306	488	North America	Human
GQ398307	489	North America	Human
GQ398308	490	North America	Human
GQ398309	491	North America	Human
GQ398310	492	North America	Human
GQ398311	493	North America	Human
GQ398312	494	North America	Human
GQ398313	495	North America	Human
GQ398314	496	North America	Human
GQ398299	497	North America	Human
GQ398300	498	North America	Human
GQ398301	499	North America	Human
GQ398298	500	North America	Human
EU569706	501	North America	Human
EU569707	502	North America	Human
EU569708	503	North America	Human
EU660399	504	North America	Human
EU677141	505	North America	Human
EU596485	506	North America	Human
EU596486	507	North America	Human
EU569709	508	North America	Human
EU569710	509	North America	Human
EU482561	510	North America	Human
EU569703	511	North America	Human
AY702039	512	North America	Human
AY702037	513	North America	Human
EU569713	514	North America	Human
EU569714	515	North America	Human
EU569715	516	North America	Human
EU569716	517	North America	Human
EU569717	518	North America	Human
EU569718	519	North America	Human
EU569719	520	North America	Human
EU569720	521	North America	Human
EU569711	522	North America	Human
EU569712	523	North America	Human
EU596487	524	North America	Human
EU660400	525	North America	Human
EU687212	526	North America	Human
AF208496	527	North America	Human
EU482545	528	North America	Human
EU482546	529	North America	Human
EU482547	530	North America	Human
EU482565	531	North America	Human
EU482550	532	North America	Human
EU482554	533	North America	Human
EU482560	534	North America	Human
EU482738	535	North America	Human
EU482732	536	North America	Human
EU482733	537	North America	Human
EU482734	538	North America	Human
EU482735	539	North America	Human
EU482727	540	North America	Human
EU482728	541	North America	Human
EU482729	542	North America	Human
EU482730	543	North America	Human
EU482557	544	North America	Human
EU677142	545	North America	Human
EU677143	546	North America	Human
EU677144	547	North America	Human
EU677145	548	North America	Human
GQ199895	549	North America	Human
FJ898477	550	North America	Human
FJ898478	551	North America	Human
FJ744705	552	North America	Human
FJ744744	553	North America	Human
FJ744745	554	North America	Human
FJ850117	555	North America	Human
FJ850118	556	North America	Human
FJ850119	557	North America	Human
FJ850060	558	North America	Human
FJ850061	559	North America	Human
FJ850062	560	North America	Human
FJ850063	561	North America	Human
FJ850064	562	North America	Human
FJ850065	563	North America	Human
FJ850066	564	North America	Human
FJ873808	565	North America	Human
EU687222	566	North America	Human
EU687223	567	North America	Human
EU687224	568	North America	Human
EU687225	569	North America	Human
JN819416	570	North America	Human
EU687227	571	North America	Human
EU687228	572	North America	Human
EU687229	573	North America	Human
EU687230	574	North America	Human
EU687231	575	North America	Human
EU687232	576	North America	Human
FJ850120	577	North America	Human
FJ850121	578	North America	Human
FJ744704	579	North America	Human
FJ898460	580	North America	Human
GQ199898	581	North America	Human
EU482593	582	North America	Human
AB122020	583	North America	Human
AB122021	584	North America	Human
AB122022	585	North America	Human
EU482722	586	North America	Human
EU482723	587	North America	Human
GQ199893	588	North America	Human
GQ199897	589	North America	Human
FJ898461	590	North America	Human
FJ898438	591	North America	Human
GU369819	592	North America	Human
EU687199	593	North America	Human
FJ898451	594	North America	Human
EU687235	595	North America	Human
EU687236	596	North America	Human
EU687237	597	North America	Human
EU687238	598	North America	Human
EU687240	599	North America	Human
EU687241	600	North America	Human
EU687242	601	North America	Human
EU687243	602	North America	Human
EU687244	603	North America	Human
EU687213	604	North America	Human
EU687214	605	North America	Human
EU687215	606	North America	Human
EU677146	607	North America	Human
EU677147	608	North America	Human
GQ199874	609	North America	Human
GU131955	610	North America	Human
FJ898436	611	North America	Human
EU529693	612	North America	Human
EU482748	613	North America	Human
EU482749	614	North America	Human
EU482750	615	North America	Human
EU482751	616	North America	Human
EU482752	617	North America	Human
EU482753	618	North America	Human
EU482754	619	North America	Human
EU482755	620	North America	Human
EU482756	621	North America	Human
EU482757	622	North America	Human
EU482758	623	North America	Human
EU482759	624	North America	Human
EU482760	625	North America	Human
EU482761	626	North America	Human
EU482762	627	North America	Human
EU482763	628	North America	Human
EU482766	629	North America	Human
EU482769	630	North America	Human
EU482770	631	North America	Human
EU482771	632	North America	Human
EU482724	633	North America	Human
EU482731	634	North America	Human
EU482602	635	North America	Human
EU482695	636	North America	Human
EU482680	637	North America	Human
EU482681	638	North America	Human
EU482597	639	North America	Human
EU482598	640	North America	Human
EU482599	641	North America	Human
EU482600	642	North America	Human
EU482556	643	North America	Human
EU482631	644	North America	Human
EU482632	645	North America	Human
EU482635	646	North America	Human
EU482636	647	North America	Human
EU482637	648	North America	Human
FJ898435	649	North America	Human
FJ850053	650	North America	Human
FJ850054	651	North America	Human
EU596484	652	North America	Human
FJ850115	653	North America	Human
GQ868604	654	North America	Human
GQ199894	655	North America	Human
FJ906961	656	North America	Human
FJ906962	657	North America	Human
FJ906956	658	North America	Human
EU687216	659	North America	Human
EU687217	660	North America	Human
FJ226066	661	North America	Human
FJ478455	662	North America	Human
EU687245	663	North America	Human
EU726770	664	North America	Human
EU781135	665	North America	Human
HQ541793	666	North America	Human
HQ541794	667	North America	Human
HM631868	668	North America	Human
JX079694	669	North America	Human
JF730053	670	North America	Human
JN819424	671	North America	Human
HQ733861	672	North America	Human
GQ868497	673	North America	Human
HM631866	674	North America	Human
HM631867	675	North America	Human
HQ541786	676	North America	Human
EU596483	677	North America	Human
GQ199896	678	North America	Human
GU131959	679	North America	Human
FJ744741	680	North America	Human
FJ744742	681	North America	Human
FJ850067	682	North America	Human
EU482633	683	North America	Human
EU482634	684	North America	Human
EU482620	685	North America	Human
EU482551	686	North America	Human
EU482552	687	North America	Human
EU482553	688	North America	Human
EU482548	689	North America	Human
EU482549	690	North America	Human
EU482444	691	North America	Human
EU482544	692	North America	Human
EU482682	693	North America	Human
EU482683	694	North America	Human
EU482684	695	North America	Human
EU482685	696	North America	Human
EU482686	697	North America	Human
EU482687	698	North America	Human
EU482688	699	North America	Human
EU482689	700	North America	Human
EU482690	701	North America	Human
EU482691	702	North America	Human
EU482692	703	North America	Human
EU482693	704	North America	Human
EU482696	705	North America	Human
EU482719	706	North America	Human
EU482720	707	North America	Human
EU482721	708	North America	Human
EU482639	709	North America	Human
EU482725	710	North America	Human
EU482726	711	North America	Human
EU482772	712	North America	Human
EU482773	713	North America	Human
EU529706	714	North America	Human
EU569692	715	North America	Human
EU569693	716	North America	Human
EU569694	717	North America	Human
EU569695	718	North America	Human
EU569696	719	North America	Human
EU569697	720	North America	Human
EU569698	721	North America	Human
EU569699	722	North America	Human
EU569700	723	North America	Human
EU569701	724	North America	Human
EU569702	725	North America	Human
EU482603	726	North America	Human
EU482694	727	North America	Human
EU482601	728	North America	Human
EU482621	729	North America	Human
EU482622	730	North America	Human
EU482623	731	North America	Human
EU482624	732	North America	Human
EU482625	733	North America	Human
EU482626	734	North America	Human
EU482627	735	North America	Human
EU482628	736	North America	Human
EU482629	737	North America	Human
EU482630	738	North America	Human
EU482638	739	North America	Human
FJ898432	740	North America	Human
FJ898434	741	North America	Human
FJ744743	742	North America	Human
FJ744706	743	North America	Human
FJ744707	744	North America	Human
FJ744708	745	North America	Human
FJ850116	746	North America	Human
FJ850050	747	North America	Human
FJ850051	748	North America	Human
GU131974	749	North America	Human
GU131975	750	North America	Human
GQ868646	751	North America	Human
GQ199892	752	North America	Human
FJ906960	753	North America	Human
FJ898479	754	North America	Human
FJ882593	755	North America	Human
FJ882594	756	North America	Human
GQ199866	757	North America	Human
GQ199868	758	North America	Human
GQ199869	759	North America	Human
EU660404	760	North America	Human
EU660405	761	North America	Human
EU660406	762	North America	Human
EU596488	763	North America	Human
EU596489	764	North America	Human
EU596490	765	North America	Human
EU596491	766	North America	Human
EU596495	767	North America	Human
EU596496	768	North America	Human
EU596497	769	North America	Human
EU596498	770	North America	Human
EU596499	771	North America	Human
EU596500	772	North America	Human
EU621672	773	North America	Human
FJ182014	774	North America	Human
FJ478459	775	North America	Human
FJ547090	776	North America	Human
FJ639833	777	North America	Human
FJ639834	778	North America	Human
FJ639835	779	North America	Human
FJ639836	780	North America	Human
FJ639837	781	North America	Human
FJ744703	782	North America	Human
FJ373300	783	North America	Human
FJ373301	784	North America	Human
FJ390390	785	North America	Human
FJ390391	786	North America	Human
FJ410291	787	North America	Human
HQ541787	788	North America	Human
HQ541788	789	North America	Human
GQ868515	790	North America	Human
GQ868516	791	North America	Human
HM631865	792	North America	Human
HQ634199	793	North America	Human
JF357907	794	North America	Human
JF357905	795	North America	Human
JF730050	796	North America	Human
JN819420	797	North America	Human
JN819421	798	North America	Human
JX079690	799	North America	Human
JX079688	800	North America	Human
JN819422	801	North America	Human
JF357906	802	North America	Human
HQ541792	803	North America	Human
FJ205885	804	North America	Human
FJ744709	805	North America	Human
FJ810418	806	North America	Human
FJ898439	807	North America	Human
HQ999999	808	North America	Human
JF730051	809	North America	Human
JF730052	810	North America	Human
HQ541798	811	North America	Human
HQ705624	812	North America	Human
HQ705625	813	North America	Human
M20558	814	North America	Unknown
EU854293	815	South America	Human
AY702040	816	South America	Human
GQ868592	817	South America	Human
GQ868599	818	South America	Human
HQ012533	819	South America	Human
HQ012538	820	South America	Human
GQ868540	821	South America	Human
GQ868541	822	South America	Human
HQ012534	823	South America	Human
GQ868595	824	South America	Human
GQ868596	825	South America	Human
GQ868597	826	South America	Human
GQ868598	827	South America	Human
HQ012535	828	South America	Human
EU056811	829	South America	Human
EU687220	830	South America	Human
EU726775	831	South America	Human
GQ868552	832	South America	Human
HQ012536	833	South America	Human
FJ898465	834	South America	Human
HQ012537	835	South America	Human
GQ868553	836	South America	Human
FJ898466	837	South America	Human
FJ850072	838	South America	Human
JN819419	839	South America	Human
JN819408	840	South America	Human
FJ850074	841	South America	Human
FJ850076	842	South America	Human
FJ850078	843	South America	Human
FJ639734	844	South America	Human
FJ639783	845	South America	Human
GQ868640	846	South America	Human
GQ868554	847	South America	Human
FJ639788	848	South America	Human
FJ024477	849	South America	Human
FJ850082	850	South America	Human
FJ850112	851	South America	Human
FJ850085	852	South America	Human
FJ898467	853	South America	Human
FJ182012	854	South America	Human
FJ639732	855	South America	Human
FJ639733	856	South America	Human
FJ639809	857	South America	Human
EU854294	858	South America	Human
FJ024473	859	South America	Human
FJ024474	860	South America	Human
FJ024475	861	South America	Human
GQ868555	862	South America	Human
GQ868556	863	South America	Human
GQ868557	864	South America	Human
HQ332184	865	South America	Human
FJ639822	866	South America	Human
FJ850088	867	South America	Human
FJ850091	868	South America	Human
FJ850105	869	South America	Human
EU482604	870	South America	Human
EU482605	871	South America	Human
EU482606	872	South America	Human
EU482607	873	South America	Human
EU482608	874	South America	Human
HQ332185	875	South America	Human
HQ332186	876	South America	Human
HQ332187	877	South America	Human
HQ332188	878	South America	Human
HQ332189	879	South America	Human
HQ332190	880	South America	Human
JN819407	881	South America	Human
GQ868558	882	South America	Human
GQ868641	883	South America	Human
GU131947	884	South America	Human
HM181971	885	South America	Human
HQ026763	886	South America	Human
JX567950	887	South America	Human
JX567951	888	South America	Human
GU131864	889	South America	Human
GU131879	890	South America	Human
GU131880	891	South America	Human
GU131881	892	South America	Human
GU131882	893	South America	Human
GU131883	894	South America	Human
GU131884	895	South America	Human
GU131885	896	South America	Human
FJ850106	897	South America	Human
FJ850107	898	South America	Human
FJ850108	899	South America	Human
GQ199890	900	South America	Human
GQ868549	901	South America	Human
GQ868550	902	South America	Human
GQ868551	903	South America	Human
FJ390389	904	Oceania	Human
HM488257	905	Oceania	Human
FJ906959	906	Oceania	Human
AY037116	907	Oceania	Unknown
AY744147	908	Oceania	Unknown
HM582099	909	Oceania	Unknown
HM582100	910	Oceania	Unknown
HM582101	911	Oceania	Unknown
HM582102	912	Oceania	Unknown
HM582109	913	Oceania	Unknown
HM582103	914	Oceania	Unknown
HM582104	915	Oceania	Unknown
HM582105	916	Oceania	Unknown
HM582106	917	Oceania	Unknown
HM582107	918	Oceania	Unknown
HM582108	919	Oceania	Unknown
HM582110	920	Oceania	Unknown
HM582111	921	Oceania	Unknown
HM582112	922	Oceania	Unknown
HM582113	923	Oceania	Unknown
HM582114	924	Oceania	Unknown
HM582115	925	Oceania	Unknown
HM582116	926	Oceania	Unknown
HM582117	927	Oceania	Unknown

## Sheet: den3
Accession	ID	Region	Host
FJ882575	1	Africa	Human
EU367962	2	Asia	Human
JQ045687	3	Asia	Human
JQ045688	4	Asia	Human
JQ045689	5	Asia	Human
JQ045690	6	Asia	Human
JQ045691	7	Asia	Human
JQ045692	8	Asia	Human
JQ045693	9	Asia	Human
JQ045694	10	Asia	Human
JQ045695	11	Asia	Human
DQ863638	12	Asia	Human
GQ868593	13	Asia	Human
GQ199887	14	Asia	Human
GQ199888	15	Asia	Human
GQ199889	16	Asia	Human
FJ882574	17	Asia	Human
AY858038	18	Asia	Human
FJ882571	19	Asia	Human
FJ882572	20	Asia	Human
JQ411814	21	Asia	Human
FJ882573	22	Asia	Human
AY876494	23	Asia	Human
AY923865	24	Asia	Human
DQ675519	25	Asia	Human
GQ252674	26	Asia	Human
DQ675521	27	Asia	Human
DQ675522	28	Asia	Human
DQ675523	29	Asia	Human
DQ675524	30	Asia	Human
DQ675525	31	Asia	Human
DQ675526	32	Asia	Human
DQ675527	33	Asia	Human
DQ675528	34	Asia	Human
DQ675529	35	Asia	Human
DQ675530	36	Asia	Human
DQ675531	37	Asia	Human
AB189125	38	Asia	Human
AB189126	39	Asia	Human
AB189127	40	Asia	Human
AB189128	41	Asia	Human
AY858039	42	Asia	Human
DQ675533	43	Asia	Human
FJ639719	44	Asia	Human
FJ639720	45	Asia	Human
FJ687448	46	Asia	Human
FJ744726	47	Asia	Human
FJ744727	48	Asia	Human
FJ744728	49	Asia	Human
FJ744729	50	Asia	Human
FJ744730	51	Asia	Human
FJ744731	52	Asia	Human
FJ744732	53	Asia	Human
FJ744733	54	Asia	Human
FJ744734	55	Asia	Human
FJ744735	56	Asia	Human
FJ744736	57	Asia	Human
FJ744737	58	Asia	Human
FJ744738	59	Asia	Human
FJ744739	60	Asia	Human
FJ744740	61	Asia	Human
FJ810413	62	Asia	Human
FJ810414	63	Asia	Human
GQ868626	64	Asia	Human
GQ868627	65	Asia	Human
FJ639721	66	Asia	Human
FJ639722	67	Asia	Human
FJ639723	68	Asia	Human
FJ639724	69	Asia	Human
FJ639725	70	Asia	Human
GU131906	71	Asia	Human
AY858037	72	Asia	Human
FJ639726	73	Asia	Human
AY858040	74	Asia	Human
AY858041	75	Asia	Human
AY858042	76	Asia	Human
AY858043	77	Asia	Human
AY858044	78	Asia	Human
AY858045	79	Asia	Human
AY858046	80	Asia	Human
AY858047	81	Asia	Human
AY858048	82	Asia	Human
AB214879	83	Asia	Human
AB214880	84	Asia	Human
AB214881	85	Asia	Human
AB214882	86	Asia	Human
FJ639727	87	Asia	Human
FJ639728	88	Asia	Human
GQ868628	89	Asia	Human
GQ868629	90	Asia	Human
GU131904	91	Asia	Human
GQ868634	92	Asia	Human
HM181933	93	Asia	Human
HM181934	94	Asia	Human
GU131933	95	Asia	Human
GU131907	96	Asia	Human
GU131908	97	Asia	Human
GU131909	98	Asia	Human
GU131910	99	Asia	Human
GU131911	100	Asia	Human
FJ639729	101	Asia	Human
FJ639730	102	Asia	Human
EU660407	103	Asia	Human
EU660408	104	Asia	Human
EU660409	105	Asia	Human
EU660410	106	Asia	Human
EU660411	107	Asia	Human
EU482452	108	Asia	Human
EU482453	109	Asia	Human
EU482454	110	Asia	Human
EU482455	111	Asia	Human
EU482456	112	Asia	Human
EU482457	113	Asia	Human
EU482458	114	Asia	Human
EU482459	115	Asia	Human
EU482460	116	Asia	Human
EU482461	117	Asia	Human
EU482462	118	Asia	Human
FJ410229	119	Asia	Human
FJ547061	120	Asia	Human
FJ547062	121	Asia	Human
FJ562097	122	Asia	Human
FJ562099	123	Asia	Human
FJ562100	124	Asia	Human
FJ562102	125	Asia	Human
FJ432722	126	Asia	Human
FJ432728	127	Asia	Human
FJ432731	128	Asia	Human
FJ432741	129	Asia	Human
FJ432743	130	Asia	Human
FJ639731	131	Asia	Human
FJ461326	132	Asia	Human
FJ461329	133	Asia	Human
FJ639712	134	Asia	Human
FJ639713	135	Asia	Human
FJ639714	136	Asia	Human
GU131912	137	Asia	Human
GU131913	138	Asia	Human
GU131914	139	Asia	Human
GU131915	140	Asia	Human
GU131916	141	Asia	Human
GU131917	142	Asia	Human
GU131918	143	Asia	Human
FJ644564	144	Asia	Human
GU131934	145	Asia	Human
GU131935	146	Asia	Human
GU131936	147	Asia	Human
GU131937	148	Asia	Human
GU131938	149	Asia	Human
GU131939	150	Asia	Human
GU131940	151	Asia	Human
GU131941	152	Asia	Human
GU131942	153	Asia	Human
GU131943	154	Asia	Human
GU131944	155	Asia	Human
GU131945	156	Asia	Human
HM181935	157	Asia	Human
JF295012	158	Asia	Human
JN368477	159	Asia	Human
GU370053	160	Asia	Human
GQ466079	161	Asia	Human
GU131903	162	Asia	Human
GU131905	163	Asia	Human
GU131946	164	Asia	Human
FJ639715	165	Asia	Human
FJ639716	166	Asia	Human
FJ461334	167	Asia	Human
FJ461337	168	Asia	Human
FJ461338	169	Asia	Human
FJ461322	170	Asia	Human
FJ562103	171	Asia	Human
FJ547066	172	Asia	Human
GU189648	173	Asia	Human
GU370052	174	Asia	Human
JN662391	175	Asia	Human
GU363549	176	Asia	Human
JF504679	177	Asia	Human
KC261634	178	Asia	Human
DQ675532	179	Asia	Mosquito
DQ401689	180	Asia	Unknown
DQ401690	181	Asia	Unknown
DQ401691	182	Asia	Unknown
DQ401692	183	Asia	Unknown
DQ401693	184	Asia	Unknown
DQ401694	185	Asia	Unknown
DQ401695	186	Asia	Unknown
AF317645	187	Asia	Unknown
AY099336	188	Asia	Unknown
AY648961	189	Asia	Unknown
AY662691	190	Asia	Unknown
AY776329	191	Asia	Unknown
AY770511	192	Asia	Unknown
AY676352	193	Asia	Unknown
AY676353	194	Asia	Unknown
AY676350	195	Asia	Unknown
AY676351	196	Asia	Unknown
AY496879	197	Asia	Unknown
AY676348	198	Asia	Unknown
AY676349	199	Asia	Unknown
DQ675520	200	Asia	Unknown
AY496871	201	Asia	Unknown
AY496873	202	Asia	Unknown
AY496874	203	Asia	Unknown
AY496877	204	Asia	Unknown
EU081181	205	Asia	Unknown
EU081182	206	Asia	Unknown
EU081183	207	Asia	Unknown
EU081184	208	Asia	Unknown
EU081185	209	Asia	Unknown
EU081186	210	Asia	Unknown
EU081187	211	Asia	Unknown
EU081188	212	Asia	Unknown
EU081189	213	Asia	Unknown
EU081190	214	Asia	Unknown
EU081191	215	Asia	Unknown
EU081192	216	Asia	Unknown
EU081193	217	Asia	Unknown
EU081194	218	Asia	Unknown
EU081195	219	Asia	Unknown
EU081196	220	Asia	Unknown
EU081197	221	Asia	Unknown
EU081198	222	Asia	Unknown
EU081199	223	Asia	Unknown
EU081200	224	Asia	Unknown
EU081201	225	Asia	Unknown
EU081202	226	Asia	Unknown
EU081203	227	Asia	Unknown
EU081204	228	Asia	Unknown
EU081205	229	Asia	Unknown
EU081206	230	Asia	Unknown
EU081207	231	Asia	Unknown
EU081208	232	Asia	Unknown
EU081209	233	Asia	Unknown
EU081210	234	Asia	Unknown
EU081211	235	Asia	Unknown
EU081212	236	Asia	Unknown
EU081213	237	Asia	Unknown
EU081214	238	Asia	Unknown
EU081215	239	Asia	Unknown
EU081216	240	Asia	Unknown
EU081217	241	Asia	Unknown
EU081218	242	Asia	Unknown
EU081219	243	Asia	Unknown
EU081220	244	Asia	Unknown
EU081221	245	Asia	Unknown
EU081222	246	Asia	Unknown
EU081223	247	Asia	Unknown
EU081224	248	Asia	Unknown
EU081225	249	North America	Human
AY099337	250	North America	Human
FJ882576	251	North America	Human
GQ199886	252	North America	Human
EU482566	253	North America	Human
EU482558	254	North America	Human
EU482559	255	North America	Human
EU482563	256	North America	Human
EU529703	257	North America	Human
EU726771	258	North America	Human
EU726772	259	North America	Human
EU482596	260	North America	Human
EU687218	261	North America	Human
FJ182013	262	North America	Human
FJ547070	263	North America	Human
EU687219	264	North America	Human
EU687226	265	North America	Human
EU726773	266	North America	Human
EU726774	267	North America	Human
EU781136	268	North America	Human
EU781137	269	North America	Human
EU529696	270	North America	Human
FJ547069	271	North America	Human
FJ205871	272	North America	Human
FJ390375	273	North America	Human
FJ390376	274	North America	Human
FJ390377	275	North America	Human
FJ410176	276	North America	Human
FJ410177	277	North America	Human
FJ562107	278	North America	Human
EU529697	279	North America	Human
EU687221	280	North America	Human
EU726768	281	North America	Human
FJ547071	282	North America	Human
FJ547072	283	North America	Human
FJ547073	284	North America	Human
FJ547074	285	North America	Human
FJ547075	286	North America	Human
FJ547076	287	North America	Human
FJ547077	288	North America	Human
FJ547078	289	North America	Human
FJ547079	290	North America	Human
FJ547080	291	North America	Human
FJ547081	292	North America	Human
FJ547082	293	North America	Human
FJ898462	294	North America	Human
FJ898463	295	North America	Human
GQ868616	296	North America	Human
GQ868617	297	North America	Human
FJ390373	298	North America	Human
FJ373306	299	North America	Human
FJ410178	300	North America	Human
FJ478456	301	North America	Human
FJ547083	302	North America	Human
FJ547084	303	North America	Human
EU687233	304	North America	Human
EU687234	305	North America	Human
EU687196	306	North America	Human
EU854298	307	North America	Human
FJ898459	308	North America	Human
EU482564	309	North America	Human
EU482595	310	North America	Human
EU687197	311	North America	Human
EU687198	312	North America	Human
EU687239	313	North America	Human
EU726769	314	North America	Human
EU529702	315	North America	Human
FJ205870	316	North America	Human
FJ390371	317	North America	Human
FJ390372	318	North America	Human
FJ898440	319	North America	Human
FJ373302	320	North America	Human
FJ850055	321	North America	Human
FJ850056	322	North America	Human
EU529704	323	North America	Human
EU529705	324	North America	Human
FJ024465	325	North America	Human
FJ024466	326	North America	Human
FJ024467	327	North America	Human
FJ024468	328	North America	Human
FJ024469	329	North America	Human
FJ024470	330	North America	Human
FJ024471	331	North America	Human
FJ182004	332	North America	Human
FJ182005	333	North America	Human
FJ182006	334	North America	Human
FJ182007	335	North America	Human
FJ182008	336	North America	Human
FJ182009	337	North America	Human
FJ182010	338	North America	Human
FJ182011	339	North America	Human
FJ182037	340	North America	Human
FJ182038	341	North America	Human
FJ182039	342	North America	Human
FJ182040	343	North America	Human
FJ182041	344	North America	Human
EU529692	345	North America	Human
FJ547085	346	North America	Human
EU529698	347	North America	Human
EU529699	348	North America	Human
EU482555	349	North America	Human
FJ898441	350	North America	Human
FJ898442	351	North America	Human
EU596492	352	North America	Human
EU596493	353	North America	Human
EU596494	354	North America	Human
FJ898475	355	North America	Human
FJ898476	356	North America	Human
GQ199860	357	North America	Human
GQ199861	358	North America	Human
GQ199862	359	North America	Human
GQ199863	360	North America	Human
GQ199864	361	North America	Human
FJ850048	362	North America	Human
FJ850049	363	North America	Human
FJ850052	364	North America	Human
FJ873812	365	North America	Human
FJ873813	366	North America	Human
GQ199870	367	North America	Human
GQ199871	368	North America	Human
HQ541789	369	North America	Human
HQ541790	370	North America	Human
HQ541791	371	North America	Human
HQ541795	372	North America	Human
HQ541796	373	North America	Human
HQ541797	374	North America	Human
HQ541806	375	North America	Human
HQ671176	376	North America	Human
HQ671177	377	North America	Human
HQ671178	378	North America	Human
HQ705609	379	North America	Human
HQ705610	380	North America	Human
HQ705611	381	North America	Human
HQ705612	382	North America	Human
HQ705613	383	North America	Human
HQ705614	384	North America	Human
HQ705615	385	North America	Human
HQ705616	386	North America	Human
HQ705617	387	North America	Human
HQ705618	388	North America	Human
HQ705619	389	North America	Human
HQ705620	390	North America	Human
HQ705621	391	North America	Human
HQ705622	392	North America	Human
HQ705623	393	North America	Human
HQ891025	394	North America	Human
JF920393	395	North America	Human
JF920394	396	North America	Human
JF920395	397	North America	Human
JF920396	398	North America	Human
JF920398	399	North America	Human
JF920399	400	North America	Human
JF920400	401	North America	Human
JF920402	402	North America	Human
JF920403	403	North America	Human
JF920404	404	North America	Human
JF920407	405	North America	Human
JF937647	406	North America	Human
JF937641	407	North America	Human
JF937642	408	North America	Human
JF937643	409	North America	Human
JF937630	410	North America	Human
JF937631	411	North America	Human
JF937632	412	North America	Human
JF937636	413	North America	Human
JF937652	414	North America	Human
JN000936	415	North America	Human
JN093514	416	North America	Human
JN093517	417	North America	Human
JN183884	418	North America	Human
GQ199865	419	North America	Human
HM181972	420	North America	Human
HM181973	421	North America	Human
HM181974	422	North America	Human
HM181975	423	North America	Human
HM181976	424	North America	Human
HM181977	425	North America	Human
HM181978	426	North America	Human
HM631857	427	North America	Human
HM631858	428	North America	Human
HM631859	429	North America	Human
HM631860	430	North America	Human
HM631861	431	North America	Human
HM631862	432	North America	Human
HM631863	433	North America	Human
HM631864	434	North America	Human
HM631869	435	North America	Human
HM631856	436	North America	Human
HM756274	437	North America	Human
HM756275	438	North America	Human
HM756276	439	North America	Human
HM756277	440	North America	Human
HM756278	441	North America	Human
HM756279	442	North America	Human
HM756280	443	North America	Human
HM756281	444	North America	Human
HM756282	445	North America	Human
HQ166030	446	North America	Human
HQ166031	447	North America	Human
HQ166032	448	North America	Human
HQ166033	449	North America	Human
HQ166034	450	North America	Human
HQ541785	451	North America	Human
JN093515	452	North America	Human
JN000937	453	North America	Human
JN000938	454	North America	Human
JN093513	455	North America	Human
JF937637	456	North America	Human
JF937638	457	North America	Human
JF937639	458	North America	Human
JF937640	459	North America	Human
JF937633	460	North America	Human
JF937634	461	North America	Human
JF937646	462	North America	Human
JF937648	463	North America	Human
JF920408	464	North America	Human
JF920409	465	North America	Human
JF937620	466	North America	Human
JF937621	467	North America	Human
JF937622	468	North America	Human
JF937623	469	North America	Human
JF937624	470	North America	Human
JF937625	471	North America	Human
JF937626	472	North America	Human
JF937627	473	North America	Human
JF937628	474	North America	Human
JF937629	475	North America	Human
JF920405	476	North America	Human
JF920406	477	North America	Human
JF920401	478	North America	Human
JF920397	479	North America	Human
EF629366	480	South America	Human
EF629367	481	South America	Human
EF629368	482	South America	Human
EF629369	483	South America	Human
EF629370	484	South America	Human
AY679147	485	South America	Human
FJ898457	486	South America	Human
FJ898468	487	South America	Human
FJ639746	488	South America	Human
FJ639747	489	South America	Human
FJ639749	490	South America	Human
FJ639750	491	South America	Human
FJ639751	492	South America	Human
FJ639752	493	South America	Human
FJ639753	494	South America	Human
FJ639754	495	South America	Human
FJ639755	496	South America	Human
FJ639756	497	South America	Human
FJ639757	498	South America	Human
FJ639758	499	South America	Human
FJ639759	500	South America	Human
FJ639760	501	South America	Human
FJ639761	502	South America	Human
FJ639762	503	South America	Human
FJ639763	504	South America	Human
FJ639765	505	South America	Human
FJ639766	506	South America	Human
FJ639767	507	South America	Human
FJ639768	508	South America	Human
FJ639769	509	South America	Human
FJ639770	510	South America	Human
FJ639771	511	South America	Human
EU482612	512	South America	Human
EU482613	513	South America	Human
EU482614	514	South America	Human
EU529684	515	South America	Human
EU529685	516	South America	Human
EU529686	517	South America	Human
EU529687	518	South America	Human
EU529688	519	South America	Human
EU529689	520	South America	Human
EU529690	521	South America	Human
EU529691	522	South America	Human
EU569688	523	South America	Human
EU569689	524	South America	Human
EU569690	525	South America	Human
EU569691	526	South America	Human
EU660420	527	South America	Human
FJ639774	528	South America	Human
FJ898469	529	South America	Human
FJ898470	530	South America	Human
GQ199891	531	South America	Human
GQ252678	532	South America	Human
FJ898446	533	South America	Human
FJ882577	534	South America	Human
FJ882578	535	South America	Human
FJ182015	536	South America	Human
FJ373303	537	South America	Human
FJ850096	538	South America	Human
FJ850097	539	South America	Human
FJ850098	540	South America	Human
FJ744700	541	South America	Human
FJ810416	542	South America	Human
GU131950	543	South America	Human
FJ898458	544	South America	Human
FJ898464	545	South America	Human
FJ898471	546	South America	Human
GQ868571	547	South America	Human
FJ639775	548	South America	Human
FJ639776	549	South America	Human
FJ639777	550	South America	Human
FJ639778	551	South America	Human
FJ639779	552	South America	Human
FJ639780	553	South America	Human
FJ639781	554	South America	Human
FJ639782	555	South America	Human
FJ639784	556	South America	Human
FJ639785	557	South America	Human
FJ639786	558	South America	Human
GQ868572	559	South America	Human
GQ868573	560	South America	Human
GQ868574	561	South America	Human
FJ898472	562	South America	Human
FJ898473	563	South America	Human
FJ898447	564	South America	Human
FJ898443	565	South America	Human
FJ850079	566	South America	Human
FJ850080	567	South America	Human
EF643017	568	South America	Human
GU131951	569	South America	Human
GU131952	570	South America	Human
GU131953	571	South America	Human
FJ373304	572	South America	Human
FJ850083	573	South America	Human
GQ868575	574	South America	Human
FJ639787	575	South America	Human
FJ639789	576	South America	Human
FJ639790	577	South America	Human
FJ639791	578	South America	Human
FJ639792	579	South America	Human
FJ639793	580	South America	Human
FJ639795	581	South America	Human
FJ639798	582	South America	Human
FJ639799	583	South America	Human
FJ639800	584	South America	Human
FJ639801	585	South America	Human
EU854291	586	South America	Human
EU854292	587	South America	Human
FJ639803	588	South America	Human
FJ639804	589	South America	Human
FJ639805	590	South America	Human
FJ639807	591	South America	Human
FJ639810	592	South America	Human
FJ639816	593	South America	Human
GQ868576	594	South America	Human
GQ868577	595	South America	Human
FJ850086	596	South America	Human
FJ898444	597	South America	Human
FJ850089	598	South America	Human
GU131865	599	South America	Human
GU131844	600	South America	Human
GU131845	601	South America	Human
GU131846	602	South America	Human
GU131847	603	South America	Human
GU131848	604	South America	Human
GU131849	605	South America	Human
GU131850	606	South America	Human
GU131851	607	South America	Human
GU131852	608	South America	Human
GU131853	609	South America	Human
GU131854	610	South America	Human
GU131855	611	South America	Human
GU131856	612	South America	Human
GU131857	613	South America	Human
GU131858	614	South America	Human
GU131859	615	South America	Human
GU131860	616	South America	Human
FJ639817	617	South America	Human
FJ639825	618	South America	Human
GU131954	619	South America	Human
HQ332170	620	South America	Human
HQ332171	621	South America	Human
GQ868546	622	South America	Human
GQ868547	623	South America	Human
GQ868548	624	South America	Human
JN697379	625	South America	Human
GQ868586	626	South America	Human
GQ868587	627	South America	Human
HQ235027	628	South America	Human
EU529683	629	South America	Human
FJ639772	630	South America	Human
GU131861	631	South America	Human
GU131862	632	South America	Human
GU131866	633	South America	Human
GU131867	634	South America	Human
GU131868	635	South America	Human
GU131869	636	South America	Human
GU131870	637	South America	Human
GU131871	638	South America	Human
GU131872	639	South America	Human
GU131873	640	South America	Human
GU131874	641	South America	Human
GU131875	642	South America	Human
GU131876	643	South America	Human
GU131877	644	South America	Human
GU131878	645	South America	Human
GQ868578	646	South America	Human
FJ850092	647	South America	Human
FJ850109	648	South America	Human
FJ850110	649	South America	Human
FJ850111	650	South America	Human
FJ898445	651	South America	Human
FJ898474	652	South America	Human
EU932687	653	South America	Human
EU932688	654	South America	Human
FJ850094	655	South America	Human
FJ639826	656	South America	Human
FJ639827	657	South America	Human
AY744677	658	Oceania	Human
AY744678	659	Oceania	Human
AY744679	660	Oceania	Human
AY744680	661	Oceania	Human
AY744681	662	Oceania	Human
FJ898455	663	Oceania	Human
AY744682	664	Oceania	Human
AY744683	665	Oceania	Human
AY744684	666	Oceania	Human
AY744685	667	Oceania	Human
FJ898456	668	Oceania	Human
JN406514	669	Oceania	Human
JN406515	670	Oceania	Human

## Sheet: den4
Accession	ID	Region	Host
AF289029	1	Asia	Human
AY776330	2	Asia	Human
GQ868594	3	Asia	Human
JF262783	4	Asia	Human
EF457906	5	Asia	Human
AY618991	6	Asia	Human
FJ196849	7	Asia	Human
FJ196850	8	Asia	Human
AY618990	9	Asia	Human
AY618988	10	Asia	Human
AY618989	11	Asia	Human
AY618993	12	Asia	Human
AY618992	13	Asia	Human
GQ398256	14	Asia	Human
JQ822247	15	Asia	Human
JF741967	16	Asia	Human
JF262780	17	Asia	Monkey
JF262779	18	Asia	Monkey
EU854295	19	North America	Human
JF262782	20	North America	Human
FJ226067	21	North America	Human
GQ199878	22	North America	Human
GQ199879	23	North America	Human
GQ199880	24	North America	Human
FJ810417	25	North America	Human
FJ850057	26	North America	Human
GQ252675	27	North America	Human
FJ850058	28	North America	Human
GQ199881	29	North America	Human
GQ199882	30	North America	Human
GQ199883	31	North America	Human
GQ199884	32	North America	Human
GQ199885	33	North America	Human
FJ850059	34	North America	Human
FJ882595	35	North America	Human
FJ882596	36	North America	Human
FJ882597	37	North America	Human
FJ882598	38	North America	Human
EU854296	39	North America	Human
EU854297	40	North America	Human
FJ024424	41	North America	Human
FJ882599	42	North America	Human
FJ882600	43	North America	Human
FJ882601	44	North America	Human
GU289913	45	South America	Human
JN559740	46	South America	Human
JF262781	47	South America	Human
FJ024476	48	South America	Human
FJ639736	49	South America	Human
FJ639737	50	South America	Human
FJ639738	51	South America	Human
FJ639739	52	South America	Human
JN819409	53	South America	Human
FJ639742	54	South America	Human
FJ639744	55	South America	Human
FJ639745	56	South America	Human
FJ639748	57	South America	Human
FJ850095	58	South America	Human
FJ639764	59	South America	Human
FJ639773	60	South America	Human
GQ868579	61	South America	Human
GQ868580	62	South America	Human
GQ868581	63	South America	Human
GQ868582	64	South America	Human
GQ868583	65	South America	Human
GQ868584	66	South America	Human
GQ868585	67	South America	Human
JN819406	68	South America	Human
HQ332172	69	South America	Human
HQ332173	70	South America	Human
HQ332174	71	South America	Human
HQ332175	72	South America	Human
HQ332176	73	South America	Human
FJ182016	74	South America	Human
FJ182017	75	South America	Human
EU854299	76	South America	Human
EU854300	77	South America	Human
EU854301	78	South America	Human
GQ199876	79	South America	Human
GQ868642	80	South America	Human
GQ868643	81	South America	Human
GQ868644	82	South America	Human
GQ868645	83	South America	Human
FJ882580	84	South America	Human
FJ882581	85	South America	Human
FJ882582	86	South America	Human
FJ882583	87	South America	Human
FJ882584	88	South America	Human
FJ882585	89	South America	Human
FJ882586	90	South America	Human
FJ882587	91	South America	Human
FJ882588	92	South America	Human
FJ882589	93	South America	Human
FJ882590	94	South America	Human
FJ882591	95	South America	Human
FJ882592	96	South America	Human
JQ513330	97	South America	Human
JQ513331	98	South America	Human
JN559741	99	South America	Human
JQ513332	100	South America	Human
JQ513333	101	South America	Human
JN983813	102	South America	Human
JQ513334	103	South America	Human
JQ513341	104	South America	Human
JQ513340	105	South America	Human
JQ513336	106	South America	Human
JQ513335	107	South America	Human
JQ513344	108	South America	Human
JQ513338	109	South America	Human
JQ513337	110	South America	Human
JQ513339	111	South America	Human
JQ513342	112	South America	Human
JQ513343	113	South America	Human
JQ513345	114	South America	Human
