# Supplementary material for: Large-Scale Genomic Analysis of Codon Usage in Dengue Virus and Evaluation of Its Phylogenetic Dependence
Source: Biomed Res Int. 2014 Jul 17;2014:851425. doi: 10.1155/2014/851425 (PMC4124757; doi:10.1155/2014/851425)
Supplement: Supplementary file 1 — The accession numbers in NCBI database of genomes tested were provided and the datasets of DENV1–4 genomes for codon usage analysis were shown in an individual excel file. In addition, some statistic results obtained from the analyses were presented in Tables S1–S6. The hierarchical clustering trees based on RSCU data and the phylogenetic trees based on the genome nucleotide sequences were shown in Figure S1. [file 851425.f1.zip › supplementary_materials/Tables S1-S6.xlsx]

## Sheet: Table S1
Table S1. The nucleotide composition and the Effective Number of Codons (ENC) for DENV 1-4 genomes
	DENV1	DENV2	DENV3	DENV4
GC	0.46 ±0.001	0.46 ±0.002	0.46 ±0.001	0.47 ±0.001
GC1	0.50 ±0.003	0.49 ±0.001	0.49 ±0.001	0.49 ±0.001
GC2	0.43 ±0.001	0.43 ±0.002	0.43 ±0.001	0.43 ±0.001
GC3	0.46 ±0.004	0.45 ±0.007	0.46 ±0.003	0.48 ±0.002
ENC	49.28 ±0.192	48.80 ±0.288	49.54 ±0.131	50.87 ±0.174

## Sheet: Table S2
Table S2. Correlation matrix of nucleotide composition, ENC and ENCp.
Serotype		GC	GC1	GC2	GC3	ENC
DENV-1	GC1	-0.11
	GC2	0.22	-0.72
	GC3	0.72	-0.74	0.51
	ENC	0.33	-0.33	0.19	0.46
	ENCp	0.01	-0.17	0.1	0.13	0.89
DENV-2	GC1	0.17
	GC2	-0.1	-0.01
	GC3	0.93	-0.03	-0.41
	ENC	0.26	0.38	-0.01	0.17
	ENCp	-0.22	0.36	0.18	-0.33	0.84
DENV-3	GC1	0.63
	GC2	-0.17	-0.37
	GC3	0.96	0.48	-0.31
	ENC	-0.1	-0.34	0.29	-0.07
	ENCp	-0.36	-0.45	0.32	-0.34	0.91
DENV-4	GC1	0.53
	GC2	-0.34	-0.42
	GC3	0.9	0.2	-0.47
	ENC	0.02	-0.15	-0.3	0.2
	ENCp	-0.2	-0.16	-0.19	-0.07	0.91

## Sheet: Table S3
Table S3. RSCU for DENV 1-4
AMINOACID	CODON	DENV1	DENV2	DENV3	DENV4
Ala	GCA	1.41 ±0.05	1.56 ± 0.05	1.28 ± 0.03	1.16 ± 0.03
	GCC	1.28 ±0.03	1.15 ± 0.06	1.12 ± 0.05	1.29 ± 0.05
	GCG	0.36 ±0.03	0.31 ± 0.04	0.47 ± 0.04	0.39 ± 0.02
	GCT	0.94 ±0.04	0.99 ± 0.05	1.13 ± 0.04	1.17 ± 0.04
Arg	AGA	3.15 ±0.04	3.40 ± 0.08	3.31 ± 0.04	3.13 ± 0.08
	AGG	1.38 ±0.04	1.19 ± 0.07	1.56 ± 0.05	1.71 ± 0.06
	CGA	0.50 ±0.04	0.44 ± 0.04	0.31 ± 0.02	0.44 ± 0.04
	CGC	0.40 ±0.04	0.36 ± 0.06	0.33 ± 0.04	0.32 ± 0.03
	CGG	0.27 ±0.03	0.17 ± 0.06	0.22 ± 0.05	0.22 ± 0.04
	CGT	0.30 ±0.05	0.43 ± 0.06	0.27 ± 0.04	0.18 ± 0.03
Asn	AAC	1.12 ±0.06	1.01 ± 0.06	1.17 ± 0.04	1.18 ± 0.04
	AAT	0.88 ±0.06	0.99 ± 0.06	0.83 ± 0.04	0.82 ± 0.04
Asp	GAC	1.09 ±0.04	1.16 ± 0.04	1.12 ± 0.03	1.11 ± 0.03
	GAT	0.91 ±0.04	0.84 ± 0.04	0.88 ± 0.03	0.89 ± 0.03
Cys	TGC	0.95 ±0.05	0.97 ± 0.11	0.98 ± 0.05	1.07 ± 0.04
	TGT	1.05 ±0.05	1.03 ± 0.11	1.02 ± 0.05	0.93 ± 0.04
Gln	CAA	1.19 ±0.04	1.24 ± 0.06	1.29 ± 0.03	1.00 ± 0.04
	CAG	0.81 ±0.04	0.76 ± 0.06	0.71 ± 0.03	1.00 ± 0.04
Glu	GAA	1.21 ±0.03	1.4 ± 0.04	1.18 ± 0.01	1.25 ± 0.02
	GAG	0.79 ±0.03	0.6 ± 0.04	0.82 ± 0.01	0.75 ± 0.02
Gly	GGA	2.35 ±0.04	2.25 ± 0.06	2.11 ± 0.03	2.04 ± 0.04
	GGC	0.51 ±0.02	0.55 ± 0.04	0.63 ± 0.03	0.54 ± 0.04
	GGG	0.65 ±0.04	0.73 ± 0.03	0.85 ± 0.02	0.92 ± 0.04
	GGT	0.48 ±0.02	0.47 ± 0.03	0.41 ± 0.02	0.50 ± 0.04
His	CAC	1.13 ±0.04	0.98 ± 0.06	1.08 ± 0.09	1.00 ± 0.06
	CAT	0.87 ±0.04	1.02 ± 0.06	0.92 ± 0.09	1.00 ± 0.06
Ile	ATA	1.37 ±0.02	1.2 ± 0.05	1.31 ± 0.03	1.16 ± 0.03
	ATC	0.82 ±0.03	1.02 ± 0.05	0.74 ± 0.03	0.89 ± 0.05
	ATT	0.82 ±0.04	0.78 ± 0.04	0.95 ± 0.04	0.95 ± 0.04
Leu	CTA	1.36 ±0.13	1.06 ± 0.08	0.91 ± 0.09	0.86 ± 0.07
	CTC	0.63 ±0.04	0.93 ± 0.04	0.91 ± 0.05	1.00 ± 0.05
	CTG	1.51 ±0.07	1.52 ± 0.06	1.21 ± 0.07	1.29 ± 0.04
	CTT	0.70 ±0.03	0.64 ± 0.04	0.84 ± 0.04	0.71 ± 0.04
	TTA	0.68 ±0.09	0.7 ± 0.08	0.82 ± 0.04	0.76 ± 0.05
	TTG	1.11 ±0.10	1.14 ± 0.07	1.31 ± 0.05	1.38 ± 0.05
Lys	AAA	1.34 ±0.02	1.3 ± 0.04	1.16 ± 0.02	1.25 ± 0.01
	AAG	0.66 ±0.02	0.7 ± 0.04	0.84 ± 0.02	0.75 ± 0.01
Phe	TTC	1.06 ±0.04	1.09 ± 0.08	0.93 ± 0.06	0.78 ± 0.05
	TTT	0.94 ±0.04	0.91 ± 0.08	1.07 ± 0.06	1.22 ± 0.05
Pro	CCA	2.30 ±0.05	2.32 ± 0.04	2.18 ± 0.07	1.84 ± 0.03
	CCC	0.70 ±0.06	0.65 ± 0.09	0.74 ± 0.05	1.09 ± 0.06
	CCG	0.34 ±0.04	0.27 ± 0.05	0.18 ± 0.04	0.37 ± 0.02
	CCT	0.66 ±0.05	0.76 ± 0.07	0.9 ± 0.05	0.70 ± 0.05
Ser	AGC	0.83 ±0.05	0.92 ± 0.09	0.9 ± 0.07	0.71 ± 0.06
	AGT	0.73 ±0.04	0.99 ± 0.07	0.72 ± 0.06	0.81 ± 0.06
	TCA	2.22 ±0.05	2.02 ± 0.07	2.17 ± 0.06	2.08 ± 0.06
	TCC	1.11 ±0.06	0.88 ± 0.07	0.97 ± 0.05	0.89 ± 0.08
	TCG	0.26 ±0.03	0.37 ± 0.05	0.44 ± 0.07	0.42 ± 0.04
	TCT	0.85 ±0.06	0.82 ± 0.06	0.81 ± 0.05	1.10 ± 0.10
Thr	ACA	1.81 ±0.04	2.03 ± 0.03	2.13 ± 0.03	1.82 ± 0.04
	ACC	0.97 ±0.07	0.85 ± 0.06	0.74 ± 0.04	1.03 ± 0.03
	ACG	0.51 ±0.04	0.51 ± 0.03	0.48 ± 0.03	0.48 ± 0.03
	ACT	0.70 ±0.05	0.61 ± 0.06	0.64 ± 0.04	0.67 ± 0.04
Tyr	TAC	0.96 ±0.04	1.25 ± 0.07	1.14 ± 0.05	1.03 ± 0.03
	TAT	1.04 ±0.04	0.75 ± 0.07	0.86 ± 0.05	0.97 ± 0.03
Val	GTA	0.61 ±0.06	0.58 ± 0.06	0.59 ± 0.04	0.62 ± 0.04
	GTC	0.73 ±0.05	0.95 ± 0.08	0.91 ± 0.05	0.95 ± 0.05
	GTG	1.74 ±0.07	1.63 ± 0.07	1.64 ± 0.04	1.71 ± 0.03
	GTT	0.91 ±0.05	0.84 ± 0.06	0.85 ± 0.05	0.72 ± 0.04

## Sheet: Table S4
	ID	Accesion	A1 position	A2 position	Region	Country origin	Cluster ubication	Reference
DENV1	6	AF298808	-0.008974	0.00013	Africa	Djibouti	Asia	[1]
	1	DQ285562	-0.071635	0.00478	Africa	Comoros	Nth and Sth America
	3	DQ285559	-0.059043	0.011857	Africa	Reunion	Nth and Sth America
	964	JN903579	-0.052876	-0.011935	Asia	India	Nth and Sth America	[2]
	971	JN903580	-0.05706	-0.016168	Asia	India	Nth and Sth America	[2]
	972	JN903581	-0.0572	-0.01333	Asia	India	Nth and Sth America	[2]
	980	AY713473	-0.053197	0.00845	Asia	Myanmar	Nth and Sth America
	983	AY732474	-0.065983	-0.001864	Asia	Thailand	Nth and Sth America	[3]
	984	AY732476	-0.065268	-0.003351	Asia	Thailand	Nth and Sth America	[3]
	1054	EU081258	-0.055036	-0.014598	Asia	Singapore	Nth and Sth America	[4]
	1230	DQ672562	-0.026632	-0.034354	Nth America	USA Hawaii	Oceania	[5]
	1231	DQ672561	-0.026632	-0.034354	Nth America	USA Hawaii	Oceania	[5]
	1232	DQ672564	-0.00083	-0.027413	Nth America	USA Hawaii	Asia	[5]
	1233	DQ672563	-0.024588	-0.03204	Nth America	USA Hawaii	Oceania	[5]
	1249	EU863650	-0.02098	-0.040953	Sth America	Chile	Ocenia	[6]
DENV2	4	EU056810	0.010148	-0.05485	Africa	Burkina	Asia	[7]
	37	JN819418	-0.03524	0.005203	Asia	Viet Nam	Nth America
	406	GQ868600	0.043494	-0.0528	Nth America	Puerto Rico	Asia
	407	EU056812	0.051944	-0.04976	Nth America	Puerto Rico	Asia
	408	GQ868588	0.040364	-0.05374	Nth America	Mexico	Asia
	409	GQ868589	0.040364	-0.05374	Nth America	Mexico	Asia
	410	FJ898449	0.04164	-0.03932	Nth America	Honduras	Asia
	444	GQ868590	0.027059	-0.05032	Nth America	Mexico Sonora	Asia
	670	JF730053	0.037205	-0.01011	Nth America	USA California mouse adapted	Asia	[8]
	796	JF730050	0.04007	-0.01017	Nth America	USA California mouse adapted	Asia
	812	HQ541798	0.035418	-0.01205	Nth America	USA California mouse adapted	Asia
	815	EU854293	0.041849	-0.01095	Sth America	Colombia	Asia
	816	AY702040	0.045401	-0.02918	Sth America	Colombia	Asia	[9]
	817	GQ868592	0.045115	-0.02916	Sth America	Colombia	Asia
	829	EU056811	0.048425	-0.04921	Sth America	Peru	Asia	[7]
	904	FJ390389	0.041673	-0.01184	Oceania	Papua New Guinea	Asia
	905	HM488257	0.018495	-0.05251	Oceania	Guam Micronesia	Asia
	906	FJ906959	0.037216	-0.01125	Oceania	Papua New Guinea	Asia
	358	EF105379	0.048482	-0.05199	Asia	Malaysia	Asia Monkey	[10]
DENV3	1	FJ882575	0.004436	0.003597	Africa	Mozambique	Asia
	484	EF629370	-0.03753	-0.01011	Sth America	Brazil	Asia
	625	JN697379	-0.03552	-0.01032	Sth America	Brazil	Asia
	669	JN406514	-0.05875	0.024313	Oceania	Australia	Asia	[11]
	670	JN406515	-0.05988	-0.07313	Oceania	Australia	Asia	[11]
DENV4	7	FJ196849	-0.01392	0.00423	Asia	China	Near to America
	114	JQ513345	-0.04373	-0.06771	Sth America	Brazil	Asia
References
1	H. J. Tolou, P. Couissinier-Paris, J. P. Durand, V. Mercier, J. J. de Pina, P. de Micco, F. Billoir, R. N. Charrel,X. de Lamballerie, “Evidence for recombination in natural populations of dengue virus type 1 based on the analysis of complete genome sequences,” J Gen Virol, vol. 82, no. Pt 6, pp. 1283-90, 2001.
2	M. Anoop, A. J. Mathew, B. Jayakumar, A. Issac, S. Nair, R. Abraham, M. G. Anupriya,E. Sreekumar, “Complete genome sequencing and evolutionary analysis of dengue virus serotype 1 isolates from an outbreak in Kerala, South India,” Virus genes, vol. 45, no. 1, pp. 1-13, 2012.
3	C. Zhang, M. P. Mammen, Jr., P. Chinnawirotpisan, C. Klungthong, P. Rodpradit, P. Monkongdee, S. Nimmannitya, S. Kalayanarooj,E. C. Holmes, “Clade replacements in dengue virus serotypes 1 and 3 are associated with changing serotype prevalence,” J Virol, vol. 79, no. 24, pp. 15123-30, 2005.
4	M. J. Schreiber, E. C. Holmes, S. H. Ong, H. S. Soh, W. Liu, L. Tanner, P. P. Aw, H. C. Tan, L. C. Ng, Y. S. Leo, J. G. Low, A. Ong, E. E. Ooi, S. G. Vasudevan,M. L. Hibberd, “Genomic epidemiology of a dengue virus epidemic in urban Singapore,” J Virol, vol. 83, no. 9, pp. 4163-73, 2009.
5	A. Imrie, C. Roche, Z. Zhao, S. Bennett, M. Laille, P. Effler,V. M. Cao-Lormeau, “Homology of complete genome sequences for dengue virus type-1, from dengue-fever- and dengue-haemorrhagic-fever-associated epidemics in Hawaii and French Polynesia,” Annals of tropical medicine and parasitology, vol. 104, no. 3, pp. 225-35, 2010.
6	C. Caceres, V. Yung, P. Araya, J. Tognarelli, E. Villagra, L. Vera,J. Fernandez, “Complete nucleotide sequence analysis of a Dengue-1 virus isolated on Easter Island, Chile,” Archives of virology, vol. 153, no. 10, pp. 1967-70, 2008.
7	N. Vasilakis, E. B. Fokam, C. T. Hanson, E. Weinberg, A. A. Sall, S. S. Whitehead, K. A. Hanley,S. C. Weaver, “Genetic and phenotypic characterization of sylvatic dengue virus type 2 strains,” Virology, vol. 377, no. 2, pp. 296-307, 2008.
8	S. Orozco, M. A. Schmid, P. Parameswaran, R. Lachica, M. R. Henn, R. Beatty,E. Harris, “Characterization of a model of lethal dengue virus 2 infection in C57BL/6 mice deficient in the alpha/beta interferon receptor,” J Gen Virol, vol. 93, no. Pt 10, pp. 2152-7, 2012.
9	R. Rodriguez-Roche, M. Alvarez, T. Gritsun, S. Halstead, G. Kouri, E. A. Gould,M. G. Guzman, “Virus evolution during a severe dengue epidemic in Cuba, 1997,” Virology, vol. 334, no. 2, pp. 154-9, 2005.
10	N. Vasilakis, E. C. Holmes, E. B. Fokam, O. Faye, M. Diallo, A. A. Sall,S. C. Weaver, “Evolutionary Processes among Sylvatic Dengue Type 2 Viruses,” Journal of Virology, vol. 81, no. 17, pp. 9591-9595, 2007.
11	S. A. Ritchie, A. T. Pyke, S. Hall-Mendelin, A. Day, C. N. Mores, R. C. Christofferson, D. J. Gubler, S. N. Bennett,A. F. van den Hurk, “An explosive epidemic of DENV-3 in Cairns, Australia,” PLoS One, vol. 8, no. 7, pp. e68137, 2013.

## Sheet: Table S5
Table S5. Abohuhei-C static values for the 59 codon for DENV 1-4
	DENV-1		DENV2		DENV3		DENV4
Codon	Obs	P-value	Obs	P-value	Obs	P-value	Obs	P-value
AAA	0.263108	0.001	0.589713	0.001	0.602151	0.001	0.194353	0.004
AAC	0.419074	0.001	0.750746	0.001	0.439211	0.001	0.180142	0.006
AAG	0.263108	0.001	0.589713	0.001	0.602151	0.001	0.194353	0.004
AAT	0.419074	0.001	0.750746	0.001	0.439211	0.001	0.180142	0.006
ACA	0.41733	0.001	0.334216	0.001	0.56338	0.001	0.524848	0.001
ACC	0.481119	0.001	0.477335	0.001	0.658656	0.001	0.327221	0.001
ACG	0.374654	0.001	0.383499	0.001	0.574991	0.001	0.279325	0.001
ACT	0.500267	0.001	0.407548	0.001	0.676921	0.001	0.372689	0.001
AGA	0.206534	0.001	0.63102	0.001	0.435967	0.001	0.209193	0.005
AGC	0.208603	0.001	0.598561	0.001	0.64089	0.001	0.50944	0.001
AGG	0.18311	0.001	0.539806	0.001	0.399819	0.001	0.198743	0.005
AGT	0.298997	0.001	0.541418	0.001	0.665023	0.001	0.533594	0.001
ATA	0.31396	0.001	0.634595	0.001	0.625843	0.001	0.231523	0.004
ATC	0.465979	0.001	0.531646	0.001	0.327757	0.001	0.530067	0.001
ATT	0.521536	0.001	0.427921	0.001	0.50495	0.001	0.455951	0.001
CAA	0.677585	0.001	0.731432	0.001	0.585423	0.001	0.541566	0.001
CAC	0.304424	0.001	0.430291	0.001	0.809183	0.001	0.257516	0.001
CAG	0.677585	0.001	0.731432	0.001	0.585423	0.001	0.541566	0.001
CAT	0.304424	0.001	0.430291	0.001	0.809183	0.001	0.257516	0.001
CCA	0.362318	0.001	0.448286	0.001	0.789932	0.001	0.210185	0.002
CCC	0.656113	0.001	0.79924	0.001	0.589017	0.001	0.331759	0.001
CCG	0.246336	0.001	0.671904	0.001	0.682633	0.001	0.234335	0.001
CCT	0.571756	0.001	0.715354	0.001	0.427723	0.001	0.176843	0.002
CGA	0.200551	0.001	0.550776	0.001	0.446379	0.001	0.207419	0.004
CGC	0.162596	0.001	0.596974	0.001	0.641137	0.001	0.323319	0.001
CGG	0.254374	0.001	0.700041	0.001	0.774305	0.001	0.344858	0.001
CGT	0.376027	0.001	0.602331	0.001	0.588963	0.001	0.0247818	0.329
CTA	0.857291	0.001	0.506395	0.001	0.721793	0.001	0.226595	0.001
CTC	0.519294	0.001	0.385095	0.001	0.486974	0.001	0.166113	0.011
CTG	0.609616	0.001	0.508613	0.001	0.460767	0.001	0.0575259	0.182
CTT	0.477158	0.001	0.446796	0.001	0.514639	0.001	0.386095	0.001
GAA	0.671686	0.001	0.633904	0.001	0.375375	0.001	0.16967	0.01
GAC	0.698811	0.001	0.451091	0.001	0.619687	0.001	0.363013	0.001
GAG	0.671686	0.001	0.633904	0.001	0.375375	0.001	0.16967	0.01
GAT	0.698811	0.001	0.451091	0.001	0.619687	0.001	0.363013	0.001
GCA	0.751652	0.001	0.51374	0.001	0.512111	0.001	0.358942	0.001
GCC	0.192033	0.001	0.422023	0.001	0.669361	0.001	0.206648	0.01
GCG	0.586405	0.001	0.662087	0.001	0.736917	0.001	0.207226	0.003
GCT	0.492906	0.001	0.356602	0.001	0.456303	0.001	0.176976	0.01
GGA	0.125496	0.001	0.677151	0.001	0.521785	0.001	0.457648	0.001
GGC	0.136421	0.001	0.444345	0.001	0.606509	0.001	0.497378	0.001
GGG	0.198983	0.001	0.477325	0.001	0.410055	0.001	0.386407	0.001
GGT	0.237534	0.001	0.510478	0.001	0.409521	0.001	0.494412	0.001
GTA	0.556227	0.001	0.651533	0.001	0.433436	0.001	0.345849	0.001
GTC	0.395382	0.001	0.64935	0.001	0.681765	0.001	0.343363	0.001
GTG	0.68054	0.001	0.773541	0.001	0.498625	0.001	0.297585	0.001
GTT	0.559942	0.001	0.629666	0.001	0.60448	0.001	0.339751	0.001
TAC	0.227871	0.001	0.64696	0.001	0.624664	0.001	0.0867674	0.08
TAT	0.227871	0.001	0.64696	0.001	0.624664	0.001	0.0867674	0.08
TCA	0.406265	0.001	0.646561	0.001	0.425091	0.001	0.379514	0.001
TCC	0.41893	0.001	0.60907	0.001	0.523719	0.001	0.470132	0.001
TCG	0.417632	0.001	0.588035	0.001	0.494251	0.001	0.631395	0.001
TCT	0.273385	0.001	0.439555	0.001	0.555219	0.001	0.571692	0.001
TGC	0.152687	0.001	0.750499	0.001	0.580057	0.001	0.199881	0.002
TGT	0.152687	0.001	0.750499	0.001	0.580057	0.001	0.199881	0.002
TTA	0.800446	0.001	0.381265	0.001	0.510923	0.001	0.313714	0.001
TTC	0.168684	0.001	0.585562	0.001	0.763026	0.001	0.0921882	0.097
TTG	0.823326	0.001	0.381379	0.001	0.358018	0.001	0.099504	0.067
TTT	0.168684	0.001	0.585562	0.001	0.763026	0.001	0.0921882	0.097

## Sheet: Table S6
Table S6. K Bloomberg statistic values for the 59 codon for DENV 1-4
	DENV1		DENV2		DENV3		DENV4
Codon	K	P-value	K	P-value	K	P-value	K	P-value
AAA	1.04055	0.001	1.72895	0.001	0.662785	0.001	0.426625	0.001
AAC	3.49203	0.001	2.37775	0.001	0.818946	0.001	0.368989	0.001
AAG	1.04055	0.001	1.72895	0.001	0.662785	0.001	0.426625	0.001
AAT	3.49203	0.001	2.37775	0.001	0.818946	0.001	0.368989	0.001
ACA	0.748459	0.001	0.21444	0.001	0.403162	0.001	0.604421	0.001
ACC	3.02654	0.001	0.822501	0.001	0.840178	0.001	0.451963	0.001
ACG	1.86626	0.001	0.415031	0.001	0.690272	0.001	0.431694	0.001
ACT	1.63583	0.001	0.671126	0.001	0.898028	0.001	0.645566	0.001
AGA	0.351736	0.001	0.784736	0.001	0.335066	0.001	0.776166	0.001
AGC	0.867326	0.001	1.2359	0.001	1.06825	0.001	1.6828	0.001
AGG	0.363397	0.001	0.52829	0.001	0.500451	0.001	0.628841	0.001
AGT	0.598798	0.001	0.945759	0.001	0.791436	0.001	1.64524	0.001
ATA	0.369345	0.001	3.69653	0.001	1.35301	0.001	0.474318	0.001
ATC	0.630502	0.001	0.622546	0.001	0.396416	0.001	1.36425	0.001
ATT	0.784353	0.001	0.73054	0.001	0.735546	0.001	1.01659	0.001
CAA	2.7448	0.001	1.85156	0.001	1.65649	0.001	0.638875	0.001
CAC	0.351703	0.001	0.360461	0.001	2.52286	0.001	0.619805	0.001
CAG	2.7448	0.001	1.85156	0.001	1.65649	0.001	0.638875	0.001
CAT	0.351703	0.001	0.360461	0.001	2.52286	0.001	0.619805	0.001
CCA	0.903481	0.001	0.754505	0.001	1.70752	0.001	0.581217	0.001
CCC	1.95263	0.001	1.38826	0.001	0.686436	0.001	0.896752	0.001
CCG	0.950388	0.001	2.78456	0.001	0.810257	0.001	0.368933	0.001
CCT	1.98433	0.001	0.633389	0.001	0.564935	0.001	0.552961	0.001
CGA	0.861074	0.001	0.410002	0.001	0.785204	0.001	0.519639	0.001
CGC	1.33683	0.001	0.973134	0.001	1.28839	0.001	0.668839	0.001
CGG	0.625086	0.001	1.7592	0.001	3.7887	0.001	0.598895	0.001
CGT	1.73268	0.001	0.648176	0.001	0.917136	0.001	0.357823	0.001
CTA	3.43773	0.001	0.467444	0.001	4.89347	0.001	0.479633	0.001
CTC	1.15636	0.001	0.287501	0.001	0.833768	0.001	0.552069	0.001
CTG	1.01938	0.001	0.361273	0.001	1.95458	0.001	0.205266	0.001
CTT	0.510837	0.001	0.281726	0.001	0.533215	0.001	0.79705	0.001
GAA	2.84487	0.001	1.12469	0.001	0.319862	0.001	0.816588	0.001
GAC	1.20852	0.001	0.69912	0.001	0.54706	0.001	0.412775	0.001
GAG	2.84487	0.001	1.12469	0.001	0.319862	0.001	0.816588	0.001
GAT	1.20852	0.001	0.69912	0.001	0.54706	0.001	0.412775	0.001
GCA	3.24096	0.001	1.10952	0.001	0.394562	0.001	0.337458	0.001
GCC	0.550722	0.001	0.85905	0.001	1.29055	0.001	0.363049	0.001
GCG	1.46514	0.001	0.887414	0.001	1.45373	0.001	0.593552	0.001
GCT	1.34938	0.001	0.481936	0.001	0.656157	0.001	0.30615	0.001
GGA	1.05381	0.001	2.34308	0.001	0.721951	0.001	1.64699	0.001
GGC	0.385105	0.001	0.712969	0.001	1.16426	0.001	0.979763	0.001
GGG	1.03749	0.001	0.956623	0.001	0.414428	0.001	1.28478	0.001
GGT	0.524659	0.001	0.710047	0.001	0.377839	0.001	0.967624	0.001
GTA	3.78744	0.001	1.06539	0.001	0.753967	0.001	0.473907	0.001
GTC	1.43031	0.001	0.909579	0.001	2.17753	0.001	0.667361	0.001
GTG	3.94749	0.001	1.4054	0.001	0.699884	0.001	0.554142	0.001
GTT	1.28289	0.001	0.616953	0.001	1.35422	0.001	0.875357	0.001
TAC	0.457674	0.001	0.818025	0.001	0.688611	0.001	0.53175	0.001
TAT	0.457674	0.001	0.818025	0.001	0.688611	0.001	0.53175	0.001
TCA	0.653436	0.001	0.849768	0.001	1.26377	0.001	1.11272	0.001
TCC	0.960943	0.001	0.873126	0.001	0.689755	0.001	1.274	0.001
TCG	0.604563	0.001	0.817139	0.001	2.69937	0.001	2.0841	0.001
TCT	0.848768	0.001	0.339578	0.001	0.766522	0.001	1.55312	0.001
TGC	0.742501	0.001	1.90991	0.001	0.580469	0.001	0.342179	0.001
TGT	0.742501	0.001	1.90991	0.001	0.580469	0.001	0.342179	0.001
TTA	1.85836	0.001	0.765475	0.001	1.076	0.001	0.353233	0.001
TTC	0.728384	0.001	1.54834	0.001	2.80768	0.001	0.933441	0.001
TTG	1.83424	0.001	0.541304	0.001	0.478548	0.001	0.469664	0.001
TTT	0.728384	0.001	1.54834	0.001	2.80768	0.001	0.933441	0.001
